# Supplementary material for: Precise regulation of the relative rates of surface area and volume synthesis in bacterial cells growing in dynamic environments
Source: Nat Commun. 2021 Mar 30;12:1975. doi: 10.1038/s41467-021-22092-5 (PMC8009875; doi:10.1038/s41467-021-22092-5)
Supplement: Supplementary file 3 — Supplementary Data 1 [file 41467_2021_22092_MOESM3_ESM.xlsx]

## Sheet: Sheet1
genename	abundances_t0_1	abundances_t0_2	abundances_t15_1	abundances_t15_2	abundances_t30_1	abundances_t30_2	abundances_t45_1	abundances_t45_2	abundances_t60_1	abundances_t60_2	abundances_t75_1	abundances_t75_2	abundances_t90_1	abundances_t90_2
groL	9.21629e+09	8.8703e+09	8.52905e+09	9.15366e+09	7.90847e+09	8.86015e+09	7.67621e+09	6.85648e+09	5.86139e+09	5.11485e+09	4.29584e+09	4.70375e+09	4.61413e+09	4.44904e+09
rpoB	2.24866e+09	1.8899e+09	2.02517e+09	2.28181e+09	2.48222e+09	2.43248e+09	2.75917e+09	2.53972e+09	3.03237e+09	2.86459e+09	2.86255e+09	3.29965e+09	3.13278e+09	2.86422e+09
rpoC	1.70274e+09	1.32088e+09	1.4946e+09	1.45357e+09	1.867e+09	1.64385e+09	2.23034e+09	1.80784e+09	2.43552e+09	2.06015e+09	2.3271e+09	2.36698e+09	2.07123e+09	1.83281e+09
pflB	3.73869e+09	2.8821e+09	3.09382e+09	3.14081e+09	2.89997e+09	2.62608e+09	2.32613e+09	2.56468e+09	2.12942e+09	1.64694e+09	1.45022e+09	1.54741e+09	8.98793e+08	7.64358e+08
clpB	2.21494e+09	1.82275e+09	1.86404e+09	1.84498e+09	1.55051e+09	1.59882e+09	1.34754e+09	1.3338e+09	1.01069e+09	9.99273e+08	7.29433e+08	8.60712e+08	5.89801e+08	5.67687e+08
fusA	3.01242e+09	2.1801e+09	2.50618e+09	2.36653e+09	2.68587e+09	2.78065e+09	2.99048e+09	3.2005e+09	3.69538e+09	2.78793e+09	3.29752e+09	3.27521e+09	2.85353e+09	2.49096e+09
dnaK	7.02961e+09	6.64037e+09	6.28286e+09	6.25543e+09	5.33936e+09	6.04557e+09	4.6209e+09	5.01143e+09	3.60559e+09	3.73361e+09	3.01623e+09	3.37258e+09	3.40002e+09	3.2677e+09
aceE	2.52444e+09	1.79782e+09	2.1546e+09	2.00568e+09	1.97251e+09	1.71238e+09	1.70029e+09	1.63429e+09	2.23096e+09	1.76448e+09	2.28267e+09	2.15496e+09	1.82869e+09	1.65754e+09
aceF	2.37304e+09	2.33967e+09	2.41054e+09	2.43511e+09	2.43326e+09	2.20795e+09	2.7298e+09	2.17099e+09	3.23466e+09	3.52926e+09	3.53131e+09	3.83069e+09	4.43786e+09	4.172e+09
acnA	1.78444e+09	1.8026e+09	1.90062e+09	1.84211e+09	1.84506e+09	2.05834e+09	1.74629e+09	1.94456e+09	1.73209e+09	1.30759e+09	2.03109e+09	1.71576e+09	5.91685e+08	4.84779e+08
oppA	4.186e+09	4.09793e+09	3.69654e+09	4.09e+09	3.03437e+09	3.16787e+09	2.36871e+09	2.88954e+09	1.97521e+09	1.82913e+09	1.3441e+09	1.34824e+09	8.20914e+08	8.1107e+08
tig	1.84181e+09	1.69327e+09	1.7996e+09	1.91868e+09	2.40778e+09	2.47775e+09	2.99486e+09	2.94318e+09	3.87882e+09	3.62662e+09	4.13465e+09	3.86361e+09	3.99588e+09	4.00841e+09
eno	5.69345e+09	5.16264e+09	4.92735e+09	5.34934e+09	4.81655e+09	4.90736e+09	4.08979e+09	4.77253e+09	3.74233e+09	2.70412e+09	3.0768e+09	2.98656e+09	2.18827e+09	2.17362e+09
acnB	2.02126e+09	1.66022e+09	1.87162e+09	1.77322e+09	1.61224e+09	1.46532e+09	1.25842e+09	1.22148e+09	1.0127e+09	8.6846e+08	6.95838e+08	8.11544e+08	5.63398e+08	5.38288e+08
infB	5.61491e+08	5.52756e+08	7.35939e+08	6.85504e+08	8.30073e+08	7.72159e+08	1.00544e+09	8.85541e+08	1.07562e+09	9.90418e+08	1.16255e+09	1.12337e+09	1.11239e+09	9.56062e+08
rpsA	2.15864e+09	1.62673e+09	1.7978e+09	1.69988e+09	2.40337e+09	1.89712e+09	1.99489e+09	2.24394e+09	2.76812e+09	1.69406e+09	2.47415e+09	2.21858e+09	1.5082e+09	1.06569e+09
tnaA	1.00193e+10	8.29807e+09	8.05307e+09	8.12806e+09	7.24169e+09	6.6301e+09	5.30897e+09	5.66142e+09	3.72214e+09	2.85959e+09	2.49799e+09	2.28763e+09	1.16754e+09	1.05548e+09
glpK	9.41231e+09	7.58608e+09	8.26473e+09	8.61017e+09	7.45608e+09	6.51018e+09	6.17259e+09	5.73591e+09	5.08198e+09	4.53097e+09	3.64563e+09	3.45795e+09	2.43964e+09	2.15473e+09
adhE	1.07049e+09	6.88838e+08	8.13109e+08	7.66467e+08	6.82229e+08	5.92965e+08	6.16128e+08	5.56019e+08	5.01115e+08	3.8857e+08	2.94122e+08	3.25987e+08	2.45824e+08	1.96084e+08
dppA	4.33307e+09	3.39206e+09	3.69937e+09	3.59203e+09	2.7678e+09	2.77421e+09	2.10021e+09	2.48383e+09	1.64445e+09	1.40852e+09	9.62695e+08	1.04064e+09	5.89402e+08	5.46756e+08
mglB	2.033e+09	2.52939e+09	2.22092e+09	2.34719e+09	1.72991e+09	2.30949e+09	1.82063e+09	1.96356e+09	1.4529e+09	1.91718e+09	1.50556e+09	1.11849e+09	9.9211e+08	1.35926e+09
aceB	3.71901e+09	3.43417e+09	3.54889e+09	3.59339e+09	2.86399e+09	2.72493e+09	2.04495e+09	2.44707e+09	1.61986e+09	1.41888e+09	9.613e+08	1.02755e+09	6.37145e+08	5.63709e+08
aceA	1.89173e+10	1.49426e+10	1.5645e+10	1.5986e+10	1.28812e+10	1.2574e+10	1.05182e+10	1.16001e+10	7.94587e+09	5.99721e+09	5.09189e+09	5.29598e+09	2.80804e+09	2.50914e+09
sucA	9.03506e+08	7.53106e+08	7.87528e+08	8.1066e+08	7.11791e+08	6.39471e+08	5.10821e+08	5.6689e+08	4.18629e+08	3.01832e+08	2.48999e+08	2.17145e+08	1.47695e+08	1.37561e+08
tsf	1.72874e+09	1.68611e+09	1.82439e+09	1.62148e+09	2.18629e+09	1.90515e+09	2.45326e+09	2.30725e+09	2.83991e+09	2.54663e+09	3.111e+09	3.47038e+09	3.2268e+09	3.1188e+09
rbsB	1.90993e+09	2.11683e+09	1.83728e+09	2.11889e+09	1.62891e+09	1.85983e+09	1.60829e+09	1.6463e+09	1.217e+09	1.21215e+09	8.97515e+08	9.7082e+08	5.12812e+08	5.74388e+08
htpG	8.92746e+08	7.06204e+08	7.9409e+08	7.28612e+08	7.53642e+08	7.4216e+08	9.61385e+08	6.1866e+08	7.62329e+08	7.66859e+08	1.15757e+09	6.44174e+08	5.01498e+08	4.38635e+08
rne	6.18795e+08	7.76134e+08	8.88242e+08	7.4657e+08	7.9643e+08	9.96584e+08	1.01554e+09	9.58588e+08	9.23946e+08	1.2817e+09	1.144e+09	1.21306e+09	1.21943e+09	1.40079e+09
icd	2.34549e+09	2.19267e+09	1.93957e+09	1.98576e+09	1.90922e+09	1.80386e+09	1.66767e+09	1.36431e+09	1.11447e+09	1.34435e+09	9.06285e+08	9.36938e+08	6.58012e+08	6.6535e+08
alaS	4.17304e+08	2.98213e+08	3.42186e+08	3.40311e+08	3.68278e+08	3.08748e+08	4.09325e+08	2.96876e+08	4.28528e+08	3.885e+08	3.95037e+08	4.20328e+08	5.17634e+08	4.20813e+08
gadA	4.54383e+08	4.2868e+08	3.51659e+08	3.44682e+08	3.16511e+08	2.80326e+08	3.24267e+08	2.17735e+08	1.7492e+08	2.45051e+08	1.68742e+08	1.77918e+08	1.45572e+08	1.5891e+08
glpD	2.2289e+09	1.63223e+09	1.65234e+09	1.64025e+09	1.656e+09	1.42415e+09	1.22916e+09	1.21493e+09	1.2395e+09	8.88648e+08	8.28056e+08	7.576e+08	5.98236e+08	4.74489e+08
gadB	3.40668e+09	2.32157e+09	2.46439e+09	2.36684e+09	2.22129e+09	1.78322e+09	1.61745e+09	1.49813e+09	1.10641e+09	1.00225e+09	7.48716e+08	7.82644e+08	5.77718e+08	4.03153e+08
fliC	1.56935e+09	1.48185e+09	2.18299e+09	2.86442e+09	2.03112e+09	2.36571e+09	2.72602e+09	2.2734e+09	1.60513e+09	1.2808e+09	8.93559e+08	1.01646e+09	4.65435e+08	5.34868e+08
katG	7.65784e+08	6.28702e+08	6.75612e+08	6.48199e+08	5.33545e+08	4.36032e+08	3.68996e+08	4.2003e+08	2.74947e+08	1.82171e+08	1.76091e+08	2.02082e+08	1.23712e+08	1.02639e+08
narG	4.93988e+08	4.24959e+08	4.79219e+08	4.45951e+08	3.83023e+08	3.04355e+08	3.06368e+08	2.46964e+08	2.18735e+08	1.85289e+08	1.1971e+08	1.24502e+08	6.45925e+07	5.5543e+07
osmY	7.31554e+09	9.9934e+09	8.65943e+09	8.7322e+09	7.7416e+09	9.69823e+09	7.7027e+09	7.99242e+09	6.01991e+09	6.82778e+09	4.87669e+09	5.35904e+09	3.39689e+09	4.01462e+09
aldA	1.98703e+09	1.49628e+09	1.75837e+09	1.59968e+09	1.32406e+09	1.24599e+09	1.21706e+09	1.03834e+09	7.76759e+08	8.81752e+08	5.45321e+08	6.13902e+08	3.5851e+08	3.40513e+08
leuS	3.61123e+08	2.99942e+08	3.24952e+08	3.46468e+08	3.89985e+08	3.39449e+08	4.30326e+08	3.38963e+08	5.26967e+08	3.99483e+08	4.58842e+08	4.76463e+08	4.66448e+08	3.58816e+08
pykF	1.11211e+09	9.10931e+08	9.57078e+08	9.58767e+08	1.16669e+09	8.95241e+08	1.31689e+09	1.09183e+09	1.27589e+09	1.28972e+09	1.15678e+09	1.25085e+09	1.37209e+09	1.274e+09
ppiD	2.83698e+08	2.85142e+08	2.79841e+08	3.15371e+08	2.97134e+08	2.94415e+08	3.64176e+08	3.50918e+08	4.22828e+08	4.02932e+08	4.26182e+08	4.67773e+08	5.89448e+08	5.63697e+08
valS	2.62883e+08	2.32656e+08	2.50393e+08	2.35508e+08	2.78324e+08	2.25443e+08	2.928e+08	2.2469e+08	3.31301e+08	3.21577e+08	3.39829e+08	3.4879e+08	3.74839e+08	2.92366e+08
ptsI	7.64437e+08	6.28311e+08	6.69257e+08	6.85864e+08	6.6671e+08	5.8308e+08	6.42015e+08	5.08529e+08	5.67758e+08	5.24072e+08	4.24201e+08	4.52589e+08	6.12039e+08	5.12228e+08
ompA	1.38149e+10	1.43835e+10	1.57727e+10	1.58546e+10	1.41598e+10	1.48453e+10	1.57532e+10	1.47768e+10	1.35266e+10	1.69762e+10	1.47869e+10	1.65268e+10	2.06231e+10	2.23427e+10
pta	8.22817e+08	8.73914e+08	8.28444e+08	8.81524e+08	9.75576e+08	8.54887e+08	1.16367e+09	9.60824e+08	1.19314e+09	1.42807e+09	1.33483e+09	1.33866e+09	1.23357e+09	1.1969e+09
deaD	8.3419e+06	1.43509e+07	3.5316e+08	3.18865e+08	5.2366e+08	4.67184e+08	5.48299e+08	5.36607e+08	5.57061e+08	4.89622e+08	5.22883e+08	5.30147e+08	4.99544e+08	3.89332e+08
yeaG	5.14061e+08	4.11199e+08	4.09312e+08	4.1399e+08	3.59083e+08	3.05732e+08	2.97138e+08	2.72983e+08	2.33381e+08	2.0276e+08	1.4917e+08	1.478e+08	7.32448e+07	5.97384e+07
putA	3.96688e+08	3.36528e+08	3.44618e+08	3.38888e+08	3.16016e+08	2.81737e+08	2.72331e+08	2.54657e+08	2.07614e+08	1.63813e+08	1.31774e+08	1.4438e+08	6.84503e+07	7.40451e+07
pnp	6.22401e+08	5.12242e+08	6.60225e+08	6.6579e+08	8.68818e+08	8.2342e+08	7.78451e+08	9.08708e+08	1.03313e+09	7.40626e+08	7.7985e+08	7.97373e+08	6.28758e+08	5.00933e+08
atpD	1.10222e+09	9.04213e+08	1.00881e+09	9.95748e+08	9.24128e+08	9.08462e+08	9.58129e+08	9.27729e+08	1.15901e+09	8.9565e+08	1.1578e+09	1.17781e+09	9.52882e+08	7.90856e+08
acs	7.56861e+08	6.60351e+08	6.72501e+08	6.77049e+08	6.45821e+08	5.34153e+08	4.8494e+08	4.21689e+08	3.53972e+08	2.9504e+08	2.45837e+08	2.24804e+08	1.05015e+08	6.94003e+07
ftsH	4.01895e+08	3.95579e+08	4.47315e+08	4.12714e+08	4.48847e+08	4.20817e+08	4.65047e+08	4.19992e+08	4.98473e+08	5.50831e+08	4.98013e+08	5.48337e+08	7.15102e+08	7.69757e+08
rplE	1.11201e+09	6.91171e+08	8.93761e+08	8.0688e+08	1.0379e+09	1.08889e+09	1.06443e+09	1.39987e+09	1.3804e+09	9.31057e+08	1.17531e+09	1.1395e+09	1.02808e+09	8.9156e+08
sdhA	1.25696e+09	1.45397e+09	1.36845e+09	1.32139e+09	1.38475e+09	1.32496e+09	1.35539e+09	1.17028e+09	1.12799e+09	1.41067e+09	1.31049e+09	1.267e+09	8.71078e+08	9.82981e+08
glyS	5.08522e+08	4.72943e+08	4.66511e+08	4.78158e+08	4.99864e+08	4.16232e+08	4.86287e+08	4.85034e+08	5.94278e+08	4.53501e+08	5.23416e+08	4.77591e+08	4.45561e+08	3.7212e+08
glcB	4.91585e+08	3.76511e+08	3.95457e+08	3.68606e+08	3.35884e+08	2.42162e+08	2.50016e+08	2.35754e+08	1.80152e+08	2.02152e+08	1.31045e+08	1.36523e+08	1.07642e+08	9.83565e+07
mdh	3.6909e+09	3.39659e+09	3.45483e+09	3.89928e+09	3.1264e+09	3.43728e+09	3.23922e+09	2.97901e+09	2.50067e+09	2.65464e+09	1.59757e+09	1.92929e+09	1.44663e+09	1.5207e+09
glyA	1.35919e+09	2.20818e+09	2.0794e+09	1.80118e+09	2.14092e+09	2.7835e+09	2.83405e+09	1.937e+09	2.27302e+09	3.61619e+09	3.49018e+09	2.76508e+09	2.09337e+09	2.1499e+09
lpdA	1.11602e+09	7.14307e+08	1.1263e+09	1.01657e+09	1.08667e+09	8.5757e+08	7.01317e+08	7.74158e+08	6.55684e+08	3.91925e+08	5.20179e+08	4.87302e+08	3.89157e+08	3.30153e+08
rpsE	2.15964e+09	2.64786e+09	2.6476e+09	2.86654e+09	3.82127e+09	4.70547e+09	6.75683e+09	5.69387e+09	8.01584e+09	1.19856e+10	1.15791e+10	1.13612e+10	1.56442e+10	1.59712e+10
pgk	3.48332e+09	2.94984e+09	3.35897e+09	3.17866e+09	2.92815e+09	2.52054e+09	2.77074e+09	2.54844e+09	2.54224e+09	2.30587e+09	1.81632e+09	1.77903e+09	1.66756e+09	1.5105e+09
lon	3.42002e+08	2.48531e+08	2.67583e+08	2.87121e+08	2.70842e+08	2.61753e+08	2.40152e+08	2.27001e+08	2.2374e+08	1.56884e+08	1.64906e+08	1.56497e+08	1.71207e+08	1.23941e+08
gnd	6.25929e+08	4.55174e+08	4.84244e+08	4.96396e+08	4.95126e+08	3.9751e+08	4.49111e+08	4.0444e+08	5.0975e+08	3.64674e+08	3.85646e+08	3.6917e+08	2.91463e+08	2.75666e+08
tar	6.17484e+08	5.30336e+08	5.39419e+08	5.35263e+08	4.74234e+08	4.44585e+08	4.46214e+08	4.08778e+08	3.54212e+08	3.16668e+08	2.38543e+08	2.23979e+08	1.23902e+08	1.16791e+08
sucB	1.29091e+09	1.56962e+09	1.44804e+09	1.53498e+09	1.1571e+09	1.40667e+09	1.08542e+09	1.16832e+09	9.14082e+08	1.11868e+09	7.04333e+08	7.00598e+08	5.6593e+08	5.68156e+08
maeB	6.6201e+08	6.04545e+08	6.46538e+08	6.06032e+08	5.3928e+08	4.59633e+08	5.02081e+08	3.86611e+08	3.26526e+08	3.68532e+08	2.27643e+08	2.93152e+08	1.59493e+08	1.46435e+08
flu	2.41722e+08	2.34335e+08	2.73475e+08	2.91025e+08	2.81196e+08	2.81105e+08	3.10829e+08	2.22924e+08	2.24724e+08	2.54526e+08	1.91274e+08	2.21783e+08	1.86831e+08	1.81007e+08
degP	9.49056e+08	8.65772e+08	9.94772e+08	9.90393e+08	8.65294e+08	9.27352e+08	9.08925e+08	7.8156e+08	6.54249e+08	8.17305e+08	5.10438e+08	5.78642e+08	4.57922e+08	4.40506e+08
gabD	7.71493e+08	6.65639e+08	6.60367e+08	7.09146e+08	5.02378e+08	5.68784e+08	4.24113e+08	4.44854e+08	2.52579e+08	2.81846e+08	1.7332e+08	2.12033e+08	1.50021e+08	1.3765e+08
aspS	3.22732e+08	2.69911e+08	2.739e+08	2.97056e+08	3.08696e+08	3.05786e+08	3.76705e+08	3.47484e+08	3.96919e+08	3.88799e+08	3.53869e+08	3.84897e+08	4.0614e+08	3.76214e+08
gapA	3.58496e+09	3.45897e+09	4.77735e+09	5.13276e+09	4.4622e+09	4.33231e+09	3.95139e+09	3.31122e+09	3.00893e+09	3.90642e+09	2.99571e+09	3.02037e+09	4.7149e+09	4.46304e+09
pckA	9.00444e+08	6.327e+08	7.22878e+08	6.84976e+08	5.95969e+08	5.63297e+08	4.42367e+08	5.2402e+08	3.60755e+08	2.47753e+08	2.33252e+08	2.12934e+08	1.33696e+08	9.15051e+07
gyrB	1.94383e+08	1.54462e+08	1.86427e+08	1.90408e+08	2.09624e+08	1.88915e+08	2.25013e+08	2.4344e+08	2.71868e+08	1.93638e+08	2.4166e+08	2.55492e+08	1.82476e+08	1.52832e+08
atpA	9.91004e+08	9.36514e+08	9.52948e+08	9.68106e+08	8.12358e+08	8.15924e+08	8.55598e+08	7.95654e+08	1.02183e+09	1.06017e+09	9.61382e+08	1.10454e+09	1.23175e+09	1.23815e+09
ettA	6.46962e+08	6.868e+08	7.2388e+08	7.31291e+08	7.20977e+08	6.58493e+08	7.70324e+08	6.25245e+08	6.89469e+08	7.63924e+08	6.43655e+08	7.16226e+08	7.2715e+08	6.63127e+08
guaB	2.22852e+08	1.74413e+08	2.25776e+08	2.36817e+08	3.23199e+08	2.735e+08	4.02637e+08	3.71239e+08	4.76727e+08	3.82969e+08	4.44912e+08	4.82154e+08	5.23468e+08	4.34101e+08
tktB	1.27588e+09	1.2195e+09	1.27396e+09	1.05263e+09	1.14293e+09	1.0311e+09	7.49676e+08	8.33651e+08	5.86458e+08	1.13791e+09	4.39267e+08	4.56534e+08	4.74834e+08	4.60552e+08
ppsA	4.67498e+08	3.17833e+08	3.53772e+08	3.28801e+08	3.37819e+08	2.52318e+08	2.85393e+08	2.02609e+08	1.98279e+08	1.63078e+08	1.23926e+08	1.18491e+08	7.35644e+07	6.27159e+07
sucC	1.86671e+09	1.88815e+09	1.90822e+09	1.83132e+09	1.71797e+09	1.76033e+09	1.53308e+09	1.62769e+09	1.20332e+09	1.22196e+09	9.61995e+08	1.04278e+09	6.64669e+08	6.55349e+08
glpQ	1.89558e+09	1.7464e+09	1.64985e+09	1.72797e+09	1.52046e+09	1.5689e+09	1.32976e+09	1.37096e+09	1.04768e+09	8.34014e+08	7.18162e+08	7.50893e+08	3.49048e+08	2.97402e+08
katE	5.11821e+08	5.99356e+08	4.90559e+08	5.87112e+08	3.75852e+08	3.8983e+08	3.5506e+08	3.60604e+08	2.43494e+08	3.0932e+08	2.15758e+08	2.43825e+08	2.01423e+08	2.23733e+08
talB	1.67442e+09	1.55797e+09	1.58411e+09	1.66112e+09	1.498e+09	1.19532e+09	1.26518e+09	1.20918e+09	1.28641e+09	1.07475e+09	9.10112e+08	9.13931e+08	6.70993e+08	5.76037e+08
bamA	3.02495e+08	1.9185e+08	2.46011e+08	2.41126e+08	2.98812e+08	2.07589e+08	3.03151e+08	2.54839e+08	3.67068e+08	3.15234e+08	3.13438e+08	3.30692e+08	3.80823e+08	3.06703e+08
nusA	2.91464e+08	2.57259e+08	2.45257e+08	2.56876e+08	3.06648e+08	3.28123e+08	2.02314e+08	3.77343e+08	3.21608e+08	1.54106e+08	2.66522e+08	2.76758e+08	2.424e+08	2.15715e+08
prlC	3.12089e+08	3.00518e+08	2.92141e+08	3.08879e+08	2.71114e+08	2.48499e+08	1.93574e+08	2.58221e+08	1.65005e+08	1.42498e+08	1.14711e+08	1.46354e+08	1.32928e+08	1.31882e+08
modA	1.06341e+09	1.01544e+09	1.09443e+09	1.15906e+09	9.43836e+08	8.81642e+08	9.03113e+08	8.1319e+08	6.95684e+08	7.40231e+08	4.70998e+08	5.82058e+08	2.84801e+08	2.7211e+08
rplB	2.33977e+09	3.45493e+09	3.10055e+09	2.72838e+09	4.96026e+09	5.30702e+09	6.29232e+09	6.05651e+09	7.59776e+09	7.31134e+09	9.54567e+09	7.72136e+09	7.39886e+09	8.42679e+09
cysK	8.28039e+08	5.89057e+08	6.5157e+08	6.17696e+08	5.817e+08	5.84864e+08	3.71781e+08	4.41415e+08	2.75743e+08	2.62639e+08	2.03698e+08	2.29471e+08	1.46858e+08	1.33022e+08
polA	1.31874e+08	1.292e+08	1.27957e+08	1.34283e+08	1.08999e+08	1.0678e+08	1.07865e+08	1.02473e+08	1.05615e+08	9.64778e+07	8.60763e+07	9.90381e+07	6.98598e+07	6.01284e+07
tktA	6.68825e+08	5.94357e+08	6.2133e+08	5.99916e+08	5.7571e+08	5.20628e+08	5.76271e+08	5.54625e+08	5.61824e+08	4.91615e+08	4.7018e+08	4.65718e+08	4.00365e+08	3.68578e+08
surA	3.84207e+08	3.47257e+08	3.98705e+08	3.63429e+08	3.47784e+08	3.30765e+08	2.64755e+08	3.24692e+08	2.83492e+08	1.73769e+08	2.22633e+08	2.21772e+08	1.3767e+08	1.38425e+08
rplA	1.6719e+09	1.85591e+09	1.88221e+09	2.30265e+09	2.63971e+09	3.48588e+09	4.39232e+09	3.9486e+09	5.60797e+09	6.99018e+09	8.58978e+09	7.14317e+09	1.13045e+10	1.07819e+10
secA	1.56661e+08	1.32643e+08	1.60147e+08	1.40422e+08	1.6097e+08	1.27278e+08	1.18859e+08	1.11462e+08	1.09007e+08	7.4636e+07	9.11543e+07	9.81119e+07	7.99446e+07	6.50469e+07
ileS	2.78513e+08	1.93484e+08	2.636e+08	2.43318e+08	2.74724e+08	1.71892e+08	2.49147e+08	2.27498e+08	2.68784e+08	1.99529e+08	2.12647e+08	2.32258e+08	1.90033e+08	1.48969e+08
frdA	6.27691e+08	5.80033e+08	6.31238e+08	5.74657e+08	5.41948e+08	4.09938e+08	5.46786e+08	3.73671e+08	3.58743e+08	3.49966e+08	2.26404e+08	3.05784e+08	2.04283e+08	1.54047e+08
adk	7.72575e+08	9.96736e+08	1.0716e+09	9.08838e+08	9.91479e+08	8.78904e+08	1.05496e+09	8.65155e+08	1.00487e+09	1.25261e+09	1.05889e+09	1.17454e+09	1.28269e+09	1.41362e+09
iscS	3.2879e+08	1.76536e+08	3.28934e+08	2.80764e+08	3.63526e+08	2.97053e+08	2.79408e+08	3.49015e+08	3.78307e+08	2.32265e+08	2.91816e+08	3.45924e+08	2.67126e+08	2.31431e+08
fhuA	6.25502e+07	6.00388e+07	8.02555e+07	7.10857e+07	1.1116e+08	9.36076e+07	2.7739e+08	2.42592e+08	4.87361e+08	5.21993e+08	5.80619e+08	5.92268e+08	7.20066e+08	6.83392e+08
hflK	3.10051e+08	3.76687e+08	3.46168e+08	3.88958e+08	3.46748e+08	3.90594e+08	3.66672e+08	3.58762e+08	3.50015e+08	4.0804e+08	4.03503e+08	4.34082e+08	4.91044e+08	4.94556e+08
glpA	4.40378e+08	3.57671e+08	4.37475e+08	3.89664e+08	3.61929e+08	3.21206e+08	2.90976e+08	2.61582e+08	1.93773e+08	1.88058e+08	1.32019e+08	1.35861e+08	8.61837e+07	7.61598e+07
purA	3.67994e+08	3.07224e+08	3.15232e+08	3.30962e+08	3.96228e+08	3.48326e+08	4.44043e+08	4.55407e+08	5.00569e+08	4.43925e+08	4.41149e+08	4.57496e+08	3.3747e+08	3.02631e+08
talA	7.52415e+08	7.40419e+08	6.61407e+08	6.72809e+08	5.94157e+08	5.27191e+08	4.80378e+08	4.63849e+08	3.66662e+08	3.07033e+08	2.70242e+08	2.62504e+08	1.33365e+08	1.19628e+08
proS	3.19871e+08	2.60898e+08	2.86463e+08	2.75046e+08	3.01894e+08	3.16481e+08	3.87444e+08	3.06152e+08	3.59264e+08	3.61431e+08	3.50404e+08	4.14652e+08	4.50465e+08	4.57531e+08
rho	4.9441e+08	5.3959e+08	5.53933e+08	6.07119e+08	7.88347e+08	7.77155e+08	1.12702e+09	9.58602e+08	1.26428e+09	1.45534e+09	1.47293e+09	1.55985e+09	1.77317e+09	1.72044e+09
agp	6.77659e+08	5.48086e+08	6.51104e+08	6.34357e+08	5.42122e+08	5.12188e+08	4.76012e+08	4.85798e+08	3.67351e+08	3.48981e+08	2.411e+08	2.7301e+08	1.63984e+08	1.57869e+08
accC	1.56757e+08	1.48523e+08	2.00374e+08	1.56464e+08	2.466e+08	2.30171e+08	3.67603e+08	2.72363e+08	4.79915e+08	4.96097e+08	5.21834e+08	5.12104e+08	5.16525e+08	4.65772e+08
ompC	2.17379e+09	1.83181e+09	1.52807e+09	1.75759e+09	1.42767e+09	1.47819e+09	1.59393e+09	1.43861e+09	1.65685e+09	1.69112e+09	1.3355e+09	1.30201e+09	1.99199e+09	1.6937e+09
glnH	1.87304e+09	1.88238e+09	1.78458e+09	1.78326e+09	1.50916e+09	1.34494e+09	1.30274e+09	1.2377e+09	1.08125e+09	8.95128e+08	6.53393e+08	7.74098e+08	4.19985e+08	4.50474e+08
fumA	3.67024e+08	2.99646e+08	3.25642e+08	3.08879e+08	2.71192e+08	2.76212e+08	2.64839e+08	2.4524e+08	1.84488e+08	2.26615e+08	1.43404e+08	1.61557e+08	1.03507e+08	1.05788e+08
rplC	2.00785e+09	2.24415e+09	2.68404e+09	2.20314e+09	3.55429e+09	2.935e+09	4.84737e+09	3.44515e+09	5.46042e+09	5.52094e+09	6.48427e+09	6.82582e+09	7.62117e+09	7.18528e+09
ansB	7.71443e+08	8.53748e+08	8.3727e+08	8.73516e+08	7.10431e+08	7.42271e+08	6.52343e+08	7.29726e+08	4.73869e+08	5.2188e+08	3.18762e+08	3.30884e+08	2.43194e+08	2.23335e+08
pgi	2.92897e+08	1.75137e+08	2.93204e+08	2.62713e+08	2.62308e+08	2.11939e+08	1.58728e+08	1.75518e+08	1.32018e+08	6.96453e+07	8.57339e+07	6.99708e+07	5.82604e+07	4.48334e+07
gltI	4.70141e+08	4.01548e+08	4.33959e+08	4.09082e+08	3.43343e+08	3.34958e+08	2.10031e+08	2.64587e+08	1.77554e+08	1.06816e+08	9.89613e+07	8.93e+07	3.17586e+07	3.13552e+07
lysU	7.2107e+08	5.23676e+08	5.2756e+08	5.30975e+08	4.3726e+08	4.50369e+08	3.52731e+08	4.11223e+08	3.37609e+08	2.1352e+08	2.2502e+08	2.25224e+08	1.64085e+08	1.13871e+08
nrdA	1.31834e+08	9.03862e+07	1.21818e+08	1.04627e+08	4.36034e+08	4.13139e+08	5.40731e+08	5.1283e+08	5.66907e+08	4.77059e+08	4.66977e+08	4.65482e+08	3.26623e+08	2.81963e+08
fkpA	3.95384e+08	5.0231e+08	4.77949e+08	4.20313e+08	4.2351e+08	3.90042e+08	4.22839e+08	4.37321e+08	5.03668e+08	5.38727e+08	4.92399e+08	5.18071e+08	5.73295e+08	6.27311e+08
fliY	6.66758e+08	6.4456e+08	5.29737e+08	5.5345e+08	5.01532e+08	4.1657e+08	4.83015e+08	4.57402e+08	3.96288e+08	3.0768e+08	2.06916e+08	2.33462e+08	8.89817e+07	9.26021e+07
ydgA	3.75295e+08	2.71352e+08	2.84223e+08	3.01866e+08	2.70053e+08	2.81146e+08	2.67832e+08	2.78205e+08	2.18533e+08	1.78979e+08	1.4698e+08	1.54971e+08	1.38185e+08	1.19519e+08
artI	5.80152e+08	5.8222e+08	5.63967e+08	5.10925e+08	4.49666e+08	4.69331e+08	2.95217e+08	3.55428e+08	2.55583e+08	3.17926e+08	1.73027e+08	2.84688e+08	2.20294e+08	2.48026e+08
dps	3.89675e+09	3.27926e+09	4.77903e+09	4.71478e+09	4.59158e+09	4.52344e+09	3.1227e+09	3.14533e+09	2.73411e+09	2.16643e+09	1.81769e+09	1.72805e+09	9.86734e+08	1.17559e+09
hflC	2.18761e+08	2.20189e+08	2.43834e+08	2.52195e+08	2.38591e+08	1.7743e+08	2.48838e+08	1.874e+08	2.35023e+08	2.24333e+08	2.21912e+08	2.40861e+08	2.53435e+08	2.19823e+08
rpsB	1.39647e+09	1.44024e+09	1.38654e+09	1.27981e+09	1.52182e+09	1.85606e+09	8.27748e+08	2.12581e+09	1.54839e+09	9.32486e+08	1.421e+09	1.20415e+09	1.28632e+09	1.08371e+09
thrS	3.22891e+08	2.57224e+08	2.74313e+08	2.78025e+08	2.6563e+08	2.07631e+08	2.01185e+08	2.02432e+08	2.26345e+08	1.7983e+08	2.25613e+08	1.71901e+08	2.36245e+08	2.088e+08
rpsG	1.89048e+09	2.60141e+09	2.47609e+09	2.52211e+09	3.15688e+09	3.63622e+09	3.48115e+09	4.71672e+09	5.18673e+09	4.94067e+09	6.17925e+09	5.16471e+09	6.22225e+09	6.85559e+09
malE	6.6807e+08	5.72122e+08	5.93006e+08	5.73318e+08	5.48205e+08	4.22813e+08	5.16001e+08	3.88569e+08	3.97479e+08	3.28991e+08	2.39181e+08	2.22363e+08	1.33506e+08	1.12309e+08
fabB	8.72291e+08	8.51691e+08	9.16611e+08	9.43184e+08	8.83567e+08	8.10982e+08	7.07259e+08	6.43277e+08	6.02192e+08	7.88211e+08	5.77323e+08	6.38956e+08	8.63451e+08	8.27461e+08
kbp	3.99574e+09	4.01161e+09	4.24059e+09	4.1086e+09	3.71878e+09	3.81576e+09	3.48665e+09	3.52388e+09	2.87845e+09	2.75344e+09	2.14044e+09	2.3761e+09	1.99088e+09	2.00957e+09
tolC	1.58759e+08	2.16946e+08	1.98032e+08	2.01614e+08	3.04999e+08	3.1004e+08	4.92823e+08	3.97313e+08	4.75571e+08	5.5392e+08	6.39416e+08	6.05455e+08	7.22906e+08	7.69548e+08
tdcE	1.94778e+08	1.45619e+08	1.73624e+08	1.66301e+08	1.36144e+08	1.31119e+08	1.06979e+08	1.03093e+08	9.40642e+07	7.82835e+07	5.74386e+07	6.04097e+07	2.86228e+07	2.98775e+07
gatZ	5.7741e+08	3.77206e+08	4.09752e+08	3.91784e+08	4.06536e+08	3.21651e+08	2.39152e+08	2.38608e+08	1.66478e+08	1.12566e+08	1.0334e+08	9.45466e+07	3.40915e+07	3.91175e+07
mukB	9.42526e+07	1.01097e+08	1.04547e+08	1.10849e+08	1.1651e+08	9.75553e+07	1.2631e+08	1.10302e+08	1.46558e+08	1.36674e+08	1.54073e+08	1.44191e+08	1.60347e+08	1.33396e+08
metG	1.7156e+08	1.0758e+08	1.34201e+08	1.43279e+08	1.50586e+08	1.30945e+08	1.68294e+08	1.71187e+08	2.19263e+08	2.33922e+08	1.93215e+08	1.6981e+08	2.43416e+08	2.45428e+08
serS	8.97389e+08	9.04101e+08	8.25134e+08	8.77368e+08	7.91821e+08	8.15504e+08	8.75004e+08	6.8056e+08	7.32386e+08	8.54031e+08	7.4144e+08	8.46386e+08	1.01942e+09	1.00874e+09
prfB	2.08453e+08	1.58796e+08	1.80155e+08	1.62413e+08	1.99032e+08	1.78585e+08	1.63393e+08	1.98966e+08	2.12007e+08	1.09397e+08	1.80379e+08	1.9845e+08	1.4941e+08	1.1915e+08
nuoG	3.12499e+08	3.00216e+08	2.63901e+08	2.55599e+08	2.50928e+08	2.41365e+08	4.01215e+08	2.25111e+08	1.76154e+08	1.70159e+08	2.42201e+08	2.06986e+08	1.36169e+08	1.59773e+08
gyrA	2.21178e+08	2.16048e+08	2.18508e+08	1.91272e+08	2.79522e+08	1.75291e+08	3.57631e+08	2.32557e+08	3.84226e+08	4.06731e+08	4.21989e+08	4.42041e+08	5.20505e+08	4.55563e+08
carB	1.77136e+08	1.50906e+08	1.66679e+08	1.66153e+08	1.63874e+08	1.47198e+08	2.08855e+08	1.28039e+08	2.42882e+08	3.07854e+08	3.18959e+08	3.53077e+08	4.61762e+08	3.71755e+08
yahK	6.39559e+08	5.82023e+08	6.5045e+08	6.32292e+08	5.81118e+08	4.9029e+08	5.63916e+08	4.30611e+08	4.3922e+08	4.80385e+08	2.96378e+08	3.0176e+08	2.45292e+08	2.01095e+08
bamC	2.41733e+08	1.79758e+08	1.8608e+08	2.0561e+08	2.37931e+08	3.07352e+08	2.6319e+08	2.63933e+08	2.54321e+08	2.59283e+08	2.51644e+08	3.35001e+08	2.79498e+08	2.84415e+08
gltA	1.78134e+09	1.13657e+09	1.21182e+09	1.07706e+09	1.05042e+09	7.76504e+08	5.67208e+08	6.30814e+08	3.98489e+08	2.74947e+08	2.4793e+08	2.23046e+08	1.41758e+08	1.19488e+08
rpoA	1.12855e+09	1.23015e+09	1.32879e+09	1.36399e+09	1.71619e+09	1.89278e+09	1.87825e+09	1.86962e+09	1.91628e+09	1.72917e+09	2.15109e+09	1.95749e+09	1.94217e+09	1.88761e+09
sucD	1.20821e+09	1.15308e+09	1.23236e+09	1.1722e+09	1.10481e+09	9.73657e+08	7.78657e+08	8.24658e+08	5.69941e+08	5.04611e+08	3.80002e+08	4.4322e+08	2.30256e+08	2.47391e+08
lysS	1.32713e+08	1.04042e+08	1.07706e+08	1.05324e+08	1.28213e+08	1.14452e+08	1.23431e+08	1.2773e+08	1.36983e+08	7.84554e+07	1.18589e+08	1.03756e+08	6.78399e+07	4.64265e+07
typA	1.45541e+08	1.36153e+08	2.30105e+08	1.98856e+08	4.01734e+08	3.26291e+08	5.13515e+08	4.33118e+08	5.7484e+08	5.63811e+08	6.02209e+08	5.78807e+08	6.28984e+08	4.97834e+08
frr	8.00557e+08	1.13956e+09	1.03623e+09	9.94819e+08	1.06073e+09	1.07983e+09	1.13023e+09	9.65724e+08	1.05353e+09	1.00177e+09	1.12926e+09	1.24739e+09	1.19142e+09	1.02455e+09
gpmA	2.11951e+09	2.31217e+09	2.36943e+09	2.42805e+09	1.83995e+09	1.92884e+09	1.3406e+09	1.54792e+09	1.38083e+09	1.60375e+09	1.25772e+09	1.3598e+09	1.4289e+09	1.69985e+09
rplI	1.5951e+09	1.4359e+09	1.54506e+09	1.49971e+09	1.94399e+09	2.08821e+09	2.53371e+09	2.65402e+09	3.77699e+09	3.66049e+09	3.91296e+09	4.21401e+09	5.04856e+09	4.21456e+09
gcvP	2.23791e+08	1.57782e+08	1.59664e+08	1.7822e+08	1.37924e+08	1.24258e+08	1.25426e+08	1.04567e+08	8.83365e+07	7.9456e+07	5.73457e+07	5.75647e+07	2.82082e+07	2.47578e+07
acrA	2.65401e+08	3.1826e+08	3.72765e+08	3.46655e+08	3.46394e+08	3.43262e+08	4.16103e+08	3.35859e+08	4.31091e+08	4.77231e+08	4.66485e+08	4.63262e+08	6.07606e+08	6.23013e+08
lptD	1.29229e+08	9.04369e+07	1.12611e+08	1.1304e+08	1.30039e+08	1.12412e+08	1.52425e+08	1.25344e+08	1.81746e+08	1.66662e+08	1.62039e+08	1.81825e+08	2.05384e+08	1.85573e+08
deoB	8.80712e+08	8.34046e+08	8.96099e+08	8.50798e+08	8.04197e+08	9.13728e+08	7.14202e+08	8.00254e+08	6.59213e+08	4.05235e+08	4.11592e+08	3.59356e+08	2.02354e+08	2.04918e+08
rpoD	3.65922e+08	4.92023e+08	3.81634e+08	4.01116e+08	5.09804e+08	5.54143e+08	4.66105e+08	4.96776e+08	4.67741e+08	4.45008e+08	5.51753e+08	5.00544e+08	5.2283e+08	6.03163e+08
nuoF	3.27362e+08	3.54734e+08	3.22322e+08	3.13886e+08	2.5491e+08	3.00431e+08	2.36349e+08	2.78631e+08	1.59176e+08	1.6652e+08	1.16086e+08	1.26908e+08	6.00254e+07	6.04565e+07
rpsC	9.80261e+08	6.92751e+08	8.58634e+08	8.71686e+08	1.37631e+09	1.07265e+09	1.25691e+09	1.29713e+09	1.80548e+09	1.21528e+09	1.69279e+09	1.49493e+09	1.44583e+09	1.18507e+09
kbl	3.10071e+08	2.85117e+08	2.8546e+08	3.03107e+08	2.74007e+08	2.60663e+08	2.66572e+08	2.34269e+08	2.36133e+08	2.63287e+08	2.02349e+08	1.95053e+08	1.87832e+08	2.00165e+08
ugpB	2.62549e+08	2.55376e+08	2.28472e+08	2.61029e+08	2.1085e+08	2.16227e+08	2.48636e+08	2.26388e+08	2.38548e+08	2.69786e+08	2.35256e+08	2.46783e+08	2.88749e+08	3.41255e+08
infC	4.25498e+08	4.73962e+08	4.54548e+08	4.40379e+08	5.60149e+08	6.38449e+08	3.92463e+08	5.20422e+08	4.38084e+08	2.78183e+08	4.10467e+08	3.1342e+08	2.13023e+08	2.06519e+08
topA	9.41815e+07	9.84537e+07	1.23643e+08	1.18678e+08	1.53215e+08	1.5623e+08	1.83374e+08	1.68362e+08	1.90707e+08	1.68191e+08	1.87116e+08	2.1564e+08	2.02071e+08	1.84537e+08
gabT	5.62621e+08	6.29701e+08	6.24425e+08	6.28666e+08	5.77534e+08	5.609e+08	4.85423e+08	3.96935e+08	2.88501e+08	2.962e+08	2.18824e+08	2.28788e+08	1.08404e+08	9.51575e+07
thrA	1.81652e+08	1.17121e+08	1.38447e+08	1.44286e+08	1.33925e+08	1.22116e+08	1.33424e+08	1.26643e+08	1.22002e+08	1.34934e+08	1.14885e+08	1.28234e+08	1.57597e+08	1.58208e+08
cpdB	1.84113e+08	1.8024e+08	1.83875e+08	1.78691e+08	1.53961e+08	1.53359e+08	1.38875e+08	1.2895e+08	9.9361e+07	6.08981e+07	5.2793e+07	6.26174e+07	2.90366e+07	2.64762e+07
fbaB	8.75245e+08	9.1052e+08	9.92524e+08	9.24202e+08	6.80697e+08	6.37933e+08	7.15336e+08	5.05309e+08	4.09031e+08	4.90912e+08	3.56162e+08	4.02563e+08	2.77199e+08	3.14122e+08
pgm	2.48849e+08	2.17839e+08	2.06592e+08	2.06093e+08	1.78017e+08	2.01606e+08	1.74851e+08	1.99207e+08	1.61415e+08	1.62195e+08	1.49602e+08	1.547e+08	1.86361e+08	1.58696e+08
ftsZ	2.52077e+08	2.39722e+08	2.37098e+08	2.47609e+08	2.5922e+08	2.77657e+08	3.01405e+08	3.09491e+08	3.39574e+08	3.45486e+08	3.51538e+08	3.67972e+08	4.52527e+08	4.0361e+08
ompT	4.61956e+08	3.53455e+08	4.19034e+08	4.20494e+08	3.58865e+08	3.73698e+08	3.30004e+08	3.1385e+08	3.83414e+08	3.42722e+08	4.5239e+08	3.99242e+08	5.52323e+08	4.88121e+08
aspA	6.61381e+08	6.20765e+08	6.45651e+08	6.56704e+08	5.87747e+08	5.35714e+08	5.24161e+08	4.52452e+08	3.87069e+08	4.10503e+08	1.95565e+08	2.20969e+08	1.5039e+08	1.75919e+08
prpC	3.89449e+08	3.69198e+08	3.89728e+08	3.33742e+08	3.39488e+08	3.32513e+08	3.24821e+08	2.18237e+08	2.06422e+08	2.56985e+08	1.51171e+08	1.77864e+08	1.23406e+08	1.00851e+08
prpB	5.81646e+08	5.86039e+08	5.2297e+08	6.40231e+08	4.89686e+08	5.762e+08	2.86786e+08	4.8196e+08	2.59824e+08	1.76057e+08	1.50259e+08	1.41013e+08	7.46383e+07	6.50722e+07
accA	3.03962e+08	3.64838e+08	2.95974e+08	2.8744e+08	3.18051e+08	3.19055e+08	3.27235e+08	2.93282e+08	2.99161e+08	3.59031e+08	3.54792e+08	3.40079e+08	2.90921e+08	2.51824e+08
mreB	3.72827e+08	3.78353e+08	5.21679e+08	4.0143e+08	5.51324e+08	5.15298e+08	7.44503e+08	6.77252e+08	9.1376e+08	1.12607e+09	1.0288e+09	1.16345e+09	1.30062e+09	1.1621e+09
aldB	3.5377e+08	2.43593e+08	2.4145e+08	2.34977e+08	1.9234e+08	1.57518e+08	1.39367e+08	1.41797e+08	9.80686e+07	7.39308e+07	5.48751e+07	4.81912e+07	2.89545e+07	2.62353e+07
fbaA	1.17786e+09	9.96927e+08	1.0625e+09	9.88738e+08	9.87112e+08	9.13255e+08	1.0634e+09	8.36555e+08	8.8129e+08	9.704e+08	7.4446e+08	7.66604e+08	6.66937e+08	6.44158e+08
ilvB	2.03564e+08	1.61321e+08	1.65335e+08	1.54586e+08	1.14773e+08	1.29759e+08	7.34617e+07	1.03523e+08	4.70766e+07	3.94247e+07	2.94974e+07	2.86899e+07	1.16991e+07	1.36778e+07
gltX	2.52392e+08	2.15105e+08	2.35101e+08	2.44064e+08	2.66083e+08	2.9941e+08	2.56562e+08	3.30436e+08	2.99814e+08	2.49376e+08	2.88757e+08	3.17217e+08	2.33481e+08	1.99098e+08
hns	1.42293e+09	1.8719e+09	1.29171e+09	1.44618e+09	1.23616e+09	1.20002e+09	1.28115e+09	1.32032e+09	1.48645e+09	1.28222e+09	1.85342e+09	1.93954e+09	1.75042e+09	1.8348e+09
ppc	2.78124e+08	2.26622e+08	2.05888e+08	2.25758e+08	2.03501e+08	1.88636e+08	1.45739e+08	1.93429e+08	1.32678e+08	1.15104e+08	1.12644e+08	8.15159e+07	1.04833e+08	1.09075e+08
fabI	9.27499e+08	6.93035e+08	7.74189e+08	8.15132e+08	8.68629e+08	6.99349e+08	7.49206e+08	7.49755e+08	8.26544e+08	8.0723e+08	6.73101e+08	6.39158e+08	8.66852e+08	7.94448e+08
treA	1.6792e+08	1.6582e+08	1.8732e+08	1.56982e+08	1.46926e+08	1.54761e+08	1.58127e+08	1.54267e+08	1.16042e+08	1.04106e+08	7.8504e+07	8.48852e+07	6.65312e+07	6.69458e+07
argS	8.22983e+07	4.91472e+07	6.37335e+07	6.31273e+07	8.8584e+07	8.44616e+07	9.27247e+07	9.47328e+07	9.97393e+07	8.76291e+07	8.53413e+07	8.90738e+07	9.2323e+07	7.77189e+07
ydcS	2.26643e+08	1.62227e+08	1.96339e+08	1.80373e+08	1.44391e+08	1.25011e+08	1.31926e+08	1.3605e+08	1.06535e+08	1.19121e+08	6.89043e+07	8.16959e+07	5.47708e+07	4.73234e+07
rplF	2.09357e+09	2.47647e+09	2.55619e+09	2.89302e+09	3.37296e+09	3.22158e+09	4.73042e+09	4.49957e+09	6.19679e+09	6.41113e+09	6.99487e+09	6.948e+09	9.25172e+09	9.92371e+09
yjbJ	2.66486e+09	4.17855e+09	3.35275e+09	3.1062e+09	2.83355e+09	2.42401e+09	2.05125e+09	2.44189e+09	1.72804e+09	1.08139e+09	1.33437e+09	1.22061e+09	5.27458e+08	4.40535e+08
der	1.17493e+08	1.19217e+08	1.49037e+08	1.46746e+08	2.30672e+08	1.91143e+08	3.11103e+08	2.30148e+08	3.20317e+08	3.79104e+08	3.33678e+08	3.63441e+08	3.59214e+08	3.50785e+08
argT	4.71157e+08	4.52818e+08	4.54906e+08	4.54917e+08	3.58374e+08	4.0556e+08	3.08376e+08	3.62495e+08	2.62295e+08	2.5308e+08	1.70868e+08	1.95075e+08	8.68094e+07	9.23727e+07
gatY	2.54078e+09	2.66556e+09	2.65529e+09	2.32118e+09	2.45321e+09	1.90998e+09	2.27712e+09	1.72215e+09	1.56474e+09	1.72607e+09	1.21365e+09	1.32255e+09	8.51535e+08	9.28855e+08
ispG	2.01541e+08	2.34315e+08	2.54313e+08	2.45814e+08	3.08782e+08	2.79095e+08	3.91217e+08	2.61776e+08	3.23842e+08	3.89538e+08	3.87859e+08	3.57061e+08	3.2524e+08	2.95247e+08
rpsD	1.61279e+09	1.77486e+09	1.73895e+09	1.82629e+09	2.46891e+09	2.86063e+09	2.8556e+09	3.45104e+09	3.89217e+09	3.15915e+09	4.47017e+09	4.13057e+09	4.13675e+09	3.6184e+09
pepN	2.3333e+08	1.55788e+08	1.84872e+08	1.77572e+08	1.64078e+08	1.4542e+08	1.45574e+08	1.26235e+08	1.12221e+08	1.34121e+08	9.8399e+07	1.08398e+08	9.57264e+07	8.44389e+07
cydA	4.3741e+08	2.59827e+08	3.44705e+08	3.79586e+08	3.41163e+08	2.91074e+08	2.94923e+08	2.83087e+08	2.81157e+08	1.70561e+08	1.71331e+08	1.33525e+08	9.111e+07	6.30762e+07
tsr	2.00208e+08	2.00176e+08	3.18864e+08	2.49106e+08	3.10297e+08	2.70733e+08	2.50108e+08	2.28016e+08	2.24182e+08	1.68065e+08	1.66463e+08	1.58901e+08	8.40399e+07	8.41442e+07
fecA	7.27349e+07	5.09541e+07	8.99411e+07	8.9211e+07	1.13769e+08	9.58373e+07	1.28764e+08	1.08194e+08	2.28865e+08	2.11335e+08	3.56713e+08	3.59716e+08	4.33926e+08	3.81143e+08
glmS	1.33211e+08	8.54289e+07	9.88905e+07	8.83671e+07	1.04007e+08	7.65406e+07	9.04785e+07	7.46901e+07	1.03893e+08	8.14714e+07	9.78765e+07	9.52178e+07	7.88239e+07	4.21974e+07
pykA	4.53026e+08	2.94852e+08	3.1013e+08	3.09057e+08	3.11042e+08	3.10861e+08	2.69418e+08	2.37374e+08	2.11444e+08	1.74174e+08	1.42833e+08	1.30121e+08	9.62703e+07	8.36742e+07
fumC	1.68687e+08	1.69534e+08	1.70261e+08	1.87125e+08	1.42036e+08	1.20783e+08	1.18222e+08	1.211e+08	9.85591e+07	9.42993e+07	6.11691e+07	7.42211e+07	4.79088e+07	5.05996e+07
ahpC	2.36178e+09	2.18745e+09	2.80616e+09	2.57248e+09	2.1859e+09	2.04672e+09	1.93304e+09	1.78011e+09	1.51443e+09	1.2424e+09	1.05275e+09	1.35594e+09	1.06272e+09	1.04456e+09
pyrG	2.08236e+08	1.81091e+08	1.98599e+08	1.74253e+08	3.02889e+08	1.8936e+08	4.13286e+08	3.07029e+08	5.32487e+08	4.70837e+08	8.34761e+08	5.66579e+08	5.71152e+08	4.82005e+08
prs	2.99381e+08	2.74843e+08	3.29717e+08	3.08146e+08	4.03486e+08	3.88708e+08	5.02629e+08	4.30183e+08	5.88941e+08	6.44406e+08	5.98031e+08	6.44521e+08	6.24124e+08	5.89456e+08
hldD	4.90175e+08	2.60872e+08	3.46925e+08	3.35404e+08	3.21321e+08	2.45018e+08	2.6883e+08	2.7534e+08	2.89334e+08	2.11213e+08	2.17798e+08	2.25442e+08	1.96396e+08	1.72101e+08
hslU	4.04587e+08	3.99768e+08	4.31256e+08	3.69564e+08	3.55497e+08	3.17986e+08	2.90948e+08	2.88334e+08	2.75658e+08	2.2733e+08	2.07719e+08	2.10882e+08	2.68417e+08	2.34277e+08
ydeN	1.28767e+08	9.91306e+07	8.84091e+07	1.08086e+08	8.5357e+07	7.74879e+07	7.68804e+07	8.22066e+07	5.99447e+07	6.3739e+07	4.03704e+07	4.48435e+07	3.38329e+07	3.27819e+07
purB	7.99406e+07	9.35366e+07	1.06094e+08	9.67294e+07	1.48325e+08	1.6351e+08	2.39109e+08	2.05104e+08	2.90821e+08	3.99643e+08	3.30939e+08	3.29471e+08	4.41555e+08	5.16574e+08
accD	3.31443e+08	4.09369e+08	4.2776e+08	4.09037e+08	4.56069e+08	4.65509e+08	5.66377e+08	4.94432e+08	5.70428e+08	7.04275e+08	6.41396e+08	7.1521e+08	7.76544e+08	8.39178e+08
hemX	8.87029e+07	1.01697e+08	8.93812e+07	7.60804e+07	7.75291e+07	9.42894e+07	8.70093e+07	6.49178e+07	6.85888e+07	1.0513e+08	8.95928e+07	9.32453e+07	9.35123e+07	9.65267e+07
hchA	1.35933e+09	1.47393e+09	1.29968e+09	1.33013e+09	1.24251e+09	1.25672e+09	7.79391e+08	1.10363e+09	5.93025e+08	4.82211e+08	3.88662e+08	4.22693e+08	2.37734e+08	2.46762e+08
rplD	7.55359e+08	8.56888e+08	8.86432e+08	9.39982e+08	1.2545e+09	1.12243e+09	1.01076e+09	1.46455e+09	1.28993e+09	6.73519e+08	1.21099e+09	1.03271e+09	8.42356e+08	6.5344e+08
ynhG	1.45366e+08	1.94224e+08	1.51295e+08	1.82167e+08	1.54764e+08	2.14798e+08	1.46327e+08	1.85154e+08	1.31724e+08	1.58273e+08	1.12363e+08	1.28647e+08	7.03642e+07	8.08269e+07
aspC	4.16188e+08	3.54063e+08	3.55409e+08	3.26623e+08	3.65946e+08	3.19595e+08	3.49165e+08	2.70292e+08	2.98227e+08	2.41916e+08	2.73806e+08	2.45812e+08	1.58447e+08	1.44319e+08
recA	1.90782e+08	1.44062e+08	1.74798e+08	1.89126e+08	1.71756e+08	1.40982e+08	1.82343e+08	1.54817e+08	1.963e+08	1.79756e+08	1.66044e+08	1.9457e+08	1.97798e+08	1.81624e+08
poxB	3.39628e+08	3.05375e+08	3.32875e+08	3.18203e+08	3.04417e+08	2.34082e+08	2.356e+08	1.93754e+08	1.8435e+08	1.44133e+08	1.18638e+08	1.05765e+08	6.10091e+07	5.92385e+07
prpD	4.00056e+08	3.57185e+08	4.46265e+08	4.17565e+08	3.6426e+08	2.72332e+08	2.39069e+08	2.04685e+08	1.95705e+08	1.37278e+08	1.30558e+08	1.35145e+08	7.03138e+07	4.29898e+07
ffh	1.11472e+08	9.1892e+07	1.1227e+08	1.03324e+08	1.19315e+08	1.08611e+08	1.49941e+08	1.40447e+08	1.62518e+08	1.87811e+08	1.98699e+08	1.82621e+08	2.01814e+08	2.26279e+08
ytfQ	2.33425e+08	3.11862e+08	2.89044e+08	2.68505e+08	2.64338e+08	2.48619e+08	2.87154e+08	2.12503e+08	1.8752e+08	2.38765e+08	1.37654e+08	1.66939e+08	8.24385e+07	1.07697e+08
potD	1.99638e+08	1.76872e+08	1.83375e+08	2.05763e+08	1.65735e+08	1.56165e+08	1.81502e+08	1.90712e+08	1.92899e+08	1.39076e+08	1.43384e+08	1.52851e+08	1.34825e+08	1.30595e+08
ychF	2.08635e+08	1.99862e+08	2.19567e+08	2.1636e+08	2.90775e+08	3.31839e+08	3.82647e+08	4.10991e+08	4.02738e+08	4.18966e+08	4.04167e+08	4.47502e+08	4.4679e+08	4.43687e+08
dacC	1.25068e+08	7.11406e+07	7.84552e+07	7.99358e+07	8.6391e+07	7.41319e+07	6.73315e+07	6.68506e+07	5.80796e+07	4.1276e+07	3.50196e+07	3.59077e+07	2.86873e+07	1.76653e+07
astC	2.46363e+08	1.44791e+08	1.87107e+08	1.63714e+08	1.39742e+08	1.06057e+08	1.04601e+08	1.16174e+08	7.16727e+07	4.00916e+07	3.38171e+07	4.69577e+07	1.79647e+07	2.37941e+07
crr	2.51217e+09	2.8544e+09	2.55814e+09	2.28019e+09	2.17743e+09	2.13384e+09	2.33156e+09	1.80229e+09	1.98796e+09	2.14278e+09	1.60328e+09	2.26088e+09	2.18866e+09	2.11859e+09
tpiA	6.07817e+08	3.5461e+08	3.64512e+08	3.25764e+08	3.67614e+08	2.72604e+08	2.13154e+08	2.19213e+08	1.64296e+08	1.3666e+08	1.16536e+08	1.23344e+08	9.63045e+07	8.16667e+07
fabD	2.32989e+08	1.65274e+08	1.84284e+08	1.82226e+08	1.84748e+08	2.03856e+08	2.15714e+08	2.36671e+08	2.04953e+08	1.78802e+08	2.44524e+08	2.29387e+08	2.55542e+08	2.53847e+08
pstS	8.93858e+07	6.89545e+07	7.99413e+07	9.63581e+07	2.33045e+08	2.12773e+08	2.19709e+08	2.2375e+08	2.20305e+08	2.20055e+08	1.6535e+08	1.58507e+08	8.96736e+07	9.31295e+07
ackA	2.27936e+08	1.76209e+08	2.15064e+08	2.25374e+08	2.2544e+08	2.58093e+08	3.18839e+08	3.36306e+08	3.74178e+08	2.94517e+08	5.14075e+08	4.05331e+08	3.48464e+08	2.921e+08
ahpF	1.48775e+08	1.10671e+08	1.45268e+08	1.43222e+08	1.38548e+08	1.2003e+08	1.44197e+08	1.15213e+08	1.35902e+08	1.07628e+08	1.10224e+08	1.04388e+08	1.15735e+08	1.11729e+08
dacA	1.10482e+08	6.96458e+07	9.25907e+07	9.12884e+07	1.15972e+08	1.77546e+08	1.34905e+08	1.19733e+08	1.55974e+08	1.30706e+08	1.41842e+08	1.39281e+08	1.4557e+08	1.21791e+08
rplJ	4.26606e+08	6.10218e+08	4.72333e+08	5.23549e+08	6.76435e+08	6.50288e+08	9.26953e+08	8.96927e+08	1.18855e+09	1.39034e+09	1.86056e+09	1.53865e+09	1.48073e+09	1.58721e+09
yebC	1.90659e+08	2.64642e+08	2.42084e+08	2.14684e+08	3.25889e+08	2.63813e+08	4.77961e+08	3.41347e+08	4.45827e+08	6.67705e+08	6.04872e+08	6.69614e+08	8.8978e+08	8.12971e+08
prc	1.27917e+08	1.17665e+08	1.11697e+08	1.19298e+08	1.53842e+08	1.22862e+08	1.04774e+08	1.29002e+08	9.70181e+07	1.16696e+08	9.86509e+07	1.2531e+08	9.96963e+07	7.91057e+07
rplK	1.04719e+09	1.78266e+09	1.5596e+09	1.76294e+09	2.33526e+09	2.92153e+09	4.02193e+09	3.43011e+09	5.81683e+09	8.99383e+09	8.13671e+09	8.56199e+09	1.41833e+10	1.6253e+10
grxB	6.37867e+08	8.63671e+08	8.3291e+08	7.69251e+08	6.71929e+08	7.08418e+08	5.15003e+08	6.26885e+08	4.13491e+08	4.84342e+08	4.12656e+08	4.14244e+08	2.3628e+08	2.37883e+08
cbpA	2.77869e+08	2.86485e+08	2.74642e+08	2.73684e+08	2.11416e+08	2.02189e+08	1.80179e+08	1.8127e+08	1.13245e+08	1.23836e+08	8.56344e+07	9.74561e+07	6.12871e+07	5.86048e+07
rsxC	1.3468e+07	1.72918e+07	2.9144e+07	3.488e+07	8.55273e+07	8.41205e+07	1.54823e+08	1.30288e+08	1.61352e+08	2.02544e+08	1.94498e+08	1.78684e+08	1.96104e+08	2.26659e+08
bepA	6.85904e+07	8.41135e+07	7.99278e+07	8.78525e+07	6.73082e+07	6.6272e+07	5.58462e+07	6.58265e+07	4.07962e+07	4.22752e+07	3.24959e+07	3.53846e+07	2.33717e+07	2.74416e+07
degQ	1.61805e+08	1.57405e+08	1.82112e+08	1.59018e+08	1.3283e+08	1.38301e+08	1.02803e+08	1.23193e+08	7.6674e+07	9.35697e+07	6.68366e+07	7.65539e+07	5.84189e+07	6.33887e+07
nuoC	2.42157e+08	1.98505e+08	2.34474e+08	2.26177e+08	2.00626e+08	1.62196e+08	2.1689e+08	1.75762e+08	1.63697e+08	1.61143e+08	1.2566e+08	1.42475e+08	1.21601e+08	1.17515e+08
yhgF	5.63082e+07	3.59474e+07	5.29007e+07	4.83978e+07	4.32125e+07	3.95106e+07	5.06203e+07	3.98657e+07	5.64062e+07	4.75069e+07	4.99725e+07	6.25861e+07	6.43114e+07	5.86422e+07
dcp	1.1365e+08	1.05526e+08	1.11158e+08	1.1141e+08	9.57716e+07	9.13765e+07	9.84273e+07	8.1667e+07	7.09119e+07	7.97107e+07	5.65946e+07	5.01739e+07	3.0301e+07	3.52326e+07
ydgH	2.46832e+08	2.67104e+08	2.84187e+08	2.9187e+08	2.71106e+08	2.62571e+08	3.24192e+08	2.55124e+08	2.97545e+08	3.69401e+08	2.69972e+08	2.90611e+08	3.55575e+08	3.57632e+08
argG	1.07519e+08	1.02966e+08	1.06281e+08	1.02634e+08	9.44954e+07	7.95553e+07	8.27523e+07	7.52114e+07	6.48921e+07	6.9019e+07	5.54076e+07	5.58856e+07	5.41932e+07	4.94999e+07
mdtE	1.71789e+08	2.30753e+08	2.06864e+08	1.99542e+08	1.66433e+08	1.96969e+08	1.67653e+08	1.51285e+08	1.20611e+08	1.58716e+08	9.29922e+07	1.0498e+08	7.81788e+07	7.85711e+07
rpsJ	1.21307e+09	1.40973e+09	1.26251e+09	1.34889e+09	1.73941e+09	1.67104e+09	2.27752e+09	2.30362e+09	3.07779e+09	3.21265e+09	3.57221e+09	3.70354e+09	3.96052e+09	3.91274e+09
cysS	7.62931e+07	6.53211e+07	7.08373e+07	6.67018e+07	7.76795e+07	6.18569e+07	5.6549e+07	7.98108e+07	9.71685e+07	6.78779e+07	7.13171e+07	8.27429e+07	1.00411e+08	7.62284e+07
cyoA	1.53638e+08	1.08881e+08	1.5784e+08	1.60637e+08	1.39221e+08	1.32383e+08	1.03964e+08	1.24545e+08	1.07117e+08	8.29532e+07	8.7736e+07	8.65104e+07	9.35815e+07	8.65851e+07
pheS	2.78396e+08	2.22766e+08	2.79539e+08	2.67058e+08	3.35367e+08	2.92996e+08	3.74369e+08	3.17226e+08	3.66161e+08	3.96734e+08	3.47462e+08	3.46197e+08	3.63705e+08	3.54818e+08
ompR	3.80379e+08	3.8152e+08	3.83676e+08	3.74654e+08	3.3939e+08	2.81392e+08	2.66864e+08	2.51753e+08	2.01615e+08	1.9843e+08	1.5306e+08	1.5937e+08	1.13335e+08	1.07111e+08
atpG	2.36654e+08	2.67901e+08	2.45638e+08	2.60031e+08	2.57923e+08	2.39769e+08	3.15414e+08	2.45109e+08	2.88789e+08	3.41618e+08	3.34881e+08	3.34008e+08	3.9553e+08	4.25192e+08
arcA	5.72633e+08	5.37735e+08	5.87913e+08	5.87312e+08	5.22427e+08	4.55946e+08	3.65211e+08	4.46239e+08	3.15023e+08	2.1089e+08	2.5336e+08	2.11003e+08	1.03353e+08	8.42156e+07
suhB	5.55206e+07	5.73664e+07	1.42332e+08	1.51568e+08	3.51793e+08	3.35798e+08	4.1209e+08	3.60319e+08	4.97238e+08	5.33817e+08	5.29893e+08	4.75977e+08	5.12001e+08	4.50136e+08
pheT	2.51241e+08	1.97209e+08	2.20905e+08	2.16207e+08	3.01111e+08	2.16939e+08	2.93955e+08	2.36261e+08	2.85665e+08	2.39216e+08	2.48658e+08	2.51956e+08	2.40085e+08	1.76549e+08
mrcA	1.09013e+07	1.03572e+07	2.10677e+07	2.06567e+07	2.67949e+07	2.66677e+07	3.61555e+07	3.82619e+07	4.42669e+07	3.62123e+07	3.60451e+07	3.99417e+07	4.95674e+07	4.80231e+07
minD	3.07872e+08	2.84478e+08	3.28652e+08	2.74913e+08	2.55798e+08	2.523e+08	2.68451e+08	2.21166e+08	2.03408e+08	2.08531e+08	1.61395e+08	1.79276e+08	1.54091e+08	1.32118e+08
rplV	5.81755e+08	6.62127e+08	5.68061e+08	6.23605e+08	9.36364e+08	7.78668e+08	8.97046e+08	1.29162e+09	1.61117e+09	1.12295e+09	1.58371e+09	1.58035e+09	1.46673e+09	1.23574e+09
galF	1.17757e+08	1.14237e+08	1.23297e+08	1.39681e+08	1.30817e+08	1.07519e+08	1.38077e+08	1.26983e+08	1.35108e+08	1.51693e+08	1.37462e+08	1.69947e+08	1.59154e+08	1.67243e+08
fabG	4.4169e+08	4.33347e+08	4.64438e+08	5.06414e+08	5.95521e+08	5.90776e+08	7.535e+08	6.33767e+08	8.48876e+08	1.00435e+09	9.36687e+08	1.08366e+09	1.45221e+09	1.34035e+09
hsdM	3.45487e+07	4.51169e+07	3.98003e+07	4.94721e+07	4.4839e+07	4.2963e+07	5.72043e+07	6.07122e+07	9.21575e+07	6.03182e+07	9.07315e+07	9.07864e+07	8.63588e+07	7.27493e+07
ushA	1.23825e+08	1.08302e+08	1.15888e+08	1.18504e+08	1.00451e+08	8.62991e+07	1.02168e+08	7.80908e+07	6.73173e+07	5.79051e+07	4.86787e+07	5.43934e+07	3.79671e+07	2.57474e+07
pepB	2.34844e+08	1.77823e+08	1.65687e+08	2.2089e+08	1.39827e+08	1.07024e+08	1.07426e+08	1.28366e+08	1.03979e+08	7.69908e+07	6.92645e+07	7.41135e+07	6.28755e+07	5.51494e+07
miaB	4.43591e+07	3.28477e+07	5.23877e+07	5.03788e+07	1.08726e+08	1.01786e+08	1.69633e+08	1.42682e+08	2.10913e+08	2.0468e+08	2.29492e+08	2.23955e+08	2.83186e+08	2.39475e+08
rnr	1.06241e+08	8.49661e+07	8.54048e+07	8.73533e+07	8.98872e+07	8.02286e+07	5.52444e+07	7.71142e+07	5.10297e+07	1.80198e+07	3.1872e+07	2.44696e+07	1.74516e+07	1.22591e+07
osmC	1.83223e+09	2.22669e+09	1.88938e+09	2.234e+09	1.45899e+09	1.673e+09	1.10044e+09	1.72356e+09	7.95827e+08	7.30447e+08	5.92122e+08	6.18866e+08	3.36142e+08	3.72735e+08
copA	6.62176e+07	4.70157e+07	5.62123e+07	5.85223e+07	5.14768e+07	6.39115e+07	4.84834e+07	4.39806e+07	4.49854e+07	3.95166e+07	3.49703e+07	3.37409e+07	2.70956e+07	2.2919e+07
deoC	2.75909e+08	2.87122e+08	2.98383e+08	2.72821e+08	2.26492e+08	1.95674e+08	2.05394e+08	2.05228e+08	1.54112e+08	1.49003e+08	1.28792e+08	1.23063e+08	9.3474e+07	9.44e+07
pepD	3.91159e+08	2.29368e+08	2.63522e+08	2.50811e+08	2.51523e+08	1.99127e+08	1.2718e+08	1.73067e+08	1.37862e+08	7.96909e+07	8.61907e+07	9.43745e+07	8.8727e+07	7.9903e+07
dmsA	9.05143e+07	9.712e+07	1.12037e+08	1.0742e+08	8.91517e+07	9.99251e+07	8.44043e+07	7.31016e+07	6.45633e+07	6.68867e+07	4.50758e+07	4.55112e+07	1.91467e+07	1.58406e+07
metK	8.89827e+07	7.41969e+07	1.0577e+08	8.95463e+07	2.87331e+08	2.2193e+08	1.85556e+08	2.21935e+08	2.79458e+08	1.59246e+08	1.83203e+08	1.80407e+08	1.52155e+08	1.51677e+08
wrbA	2.61689e+09	2.72791e+09	2.91252e+09	3.13368e+09	2.50032e+09	2.96073e+09	2.76821e+09	2.55989e+09	2.11376e+09	2.25848e+09	1.53478e+09	1.66915e+09	1.02403e+09	9.9362e+08
skp	4.37678e+08	6.60645e+08	5.55877e+08	5.13482e+08	6.24439e+08	5.24893e+08	7.01201e+08	5.98828e+08	6.20971e+08	6.44959e+08	6.8018e+08	7.22265e+08	6.56692e+08	6.6231e+08
trpB	2.34324e+08	1.91613e+08	2.07533e+08	2.02839e+08	1.84694e+08	1.49916e+08	1.19245e+08	1.27268e+08	9.60059e+07	6.91164e+07	5.97746e+07	5.31929e+07	2.2316e+07	1.76412e+07
grcA	1.63951e+09	2.05427e+09	1.63903e+09	1.76386e+09	1.36941e+09	1.80382e+09	1.23843e+09	1.52018e+09	1.05439e+09	1.20406e+09	8.99649e+08	1.066e+09	8.3066e+08	8.21231e+08
rplM	8.97179e+08	8.82997e+08	9.29607e+08	9.66119e+08	1.2207e+09	1.51337e+09	1.29412e+09	1.66367e+09	1.66312e+09	1.063e+09	1.75653e+09	1.2933e+09	6.05986e+08	4.06885e+08
sdhB	5.08259e+08	4.04117e+08	4.51881e+08	4.5198e+08	4.06194e+08	3.48904e+08	3.73901e+08	3.37511e+08	2.88548e+08	3.26162e+08	1.79789e+08	2.05084e+08	1.86771e+08	1.88016e+08
rapA	4.64758e+07	2.65538e+07	3.24654e+07	3.16941e+07	7.6205e+07	6.01949e+07	1.00857e+08	8.24821e+07	1.38548e+08	1.14718e+08	1.36756e+08	1.4937e+08	1.46082e+08	1.15369e+08
yghA	1.95415e+08	2.51984e+08	3.03555e+08	2.69003e+08	2.27566e+08	2.53881e+08	2.2946e+08	1.86155e+08	1.27287e+08	1.78928e+08	1.08652e+08	1.30888e+08	1.06794e+08	1.18067e+08
asnS	1.25174e+08	8.57866e+07	1.11861e+08	1.04079e+08	1.25382e+08	7.58214e+07	1.09264e+08	9.7096e+07	1.50569e+08	1.30636e+08	1.4012e+08	1.45396e+08	1.44987e+08	1.21662e+08
rplX	4.87345e+08	5.717e+08	4.83412e+08	5.39298e+08	7.15303e+08	8.19883e+08	5.32057e+08	9.4428e+08	8.14807e+08	4.55859e+08	7.30977e+08	5.61316e+08	4.63798e+08	4.7553e+08
thrC	1.61691e+08	1.66392e+08	1.62821e+08	1.73161e+08	1.28291e+08	1.41521e+08	1.00449e+08	1.3025e+08	9.07973e+07	1.05185e+08	9.17596e+07	1.01223e+08	9.98455e+07	1.02553e+08
narH	2.5047e+08	2.30188e+08	2.37703e+08	2.41912e+08	1.97399e+08	1.85034e+08	1.63116e+08	1.49146e+08	1.14793e+08	1.03935e+08	8.46211e+07	7.19134e+07	2.76613e+07	2.55868e+07
pepP	1.81612e+08	1.56905e+08	1.61121e+08	1.6261e+08	1.37893e+08	1.24823e+08	1.00944e+08	1.14497e+08	8.58473e+07	7.30728e+07	5.50812e+07	5.94714e+07	4.64338e+07	4.32014e+07
mdoG	1.2385e+08	6.67888e+07	8.43814e+07	7.07362e+07	7.61422e+07	6.27442e+07	7.50381e+07	6.57262e+07	7.91788e+07	7.71502e+07	5.99301e+07	7.72109e+07	7.29925e+07	4.60066e+07
yfiF	8.35448e+07	1.23751e+08	1.1886e+08	9.61786e+07	1.61027e+08	1.52418e+08	1.34695e+08	1.47788e+08	1.65985e+08	2.21038e+08	1.57684e+08	1.69339e+08	1.18913e+08	1.7027e+08
tolB	3.17962e+08	2.28603e+08	2.38439e+08	2.45896e+08	2.41956e+08	2.05952e+08	2.25788e+08	2.23249e+08	2.07848e+08	1.66228e+08	1.73023e+08	1.65164e+08	1.67377e+08	1.58144e+08
glaH	2.23818e+08	1.90108e+08	1.86907e+08	2.02048e+08	1.50772e+08	1.52049e+08	9.92488e+07	1.20514e+08	8.46164e+07	8.39425e+07	4.60507e+07	5.08653e+07	3.73907e+07	3.6403e+07
yqhD	2.05761e+08	1.5836e+08	1.56587e+08	1.52787e+08	1.53696e+08	1.87126e+08	1.27305e+08	1.49724e+08	1.41638e+08	9.66581e+07	9.53742e+07	8.34015e+07	4.27598e+07	3.67424e+07
pmbA	1.1718e+08	8.14533e+07	1.0148e+08	8.72957e+07	9.46404e+07	8.72021e+07	1.27334e+08	8.74463e+07	1.16046e+08	1.26299e+08	9.87989e+07	1.16728e+08	1.37328e+08	1.32611e+08
glmM	1.80456e+08	1.52621e+08	1.68581e+08	1.75443e+08	1.56305e+08	1.4859e+08	1.48147e+08	1.37839e+08	1.78222e+08	1.55434e+08	1.62585e+08	1.59236e+08	1.99687e+08	1.8987e+08
rpsH	3.96627e+08	4.24833e+08	4.65456e+08	4.60912e+08	7.08662e+08	5.8811e+08	1.21837e+09	7.41549e+08	1.42059e+09	1.74804e+09	1.72804e+09	1.70958e+09	2.62505e+09	2.65843e+09
mnmG	1.44587e+07	1.98946e+07	3.34709e+07	3.9649e+07	6.1168e+07	4.83913e+07	1.25984e+08	9.68866e+07	1.78084e+08	2.3124e+08	2.08036e+08	2.56299e+08	2.9551e+08	3.07864e+08
rnb	5.24098e+07	2.96977e+07	4.49789e+07	4.2588e+07	5.8419e+07	6.09474e+07	6.93981e+07	6.74719e+07	8.67108e+07	5.37913e+07	7.0865e+07	6.36252e+07	6.3748e+07	4.43239e+07
mtlA	1.02069e+08	8.33915e+07	1.08027e+08	8.8783e+07	8.40561e+07	6.65513e+07	5.195e+07	6.64409e+07	4.22561e+07	2.64455e+07	1.89664e+07	2.01992e+07	1.35526e+07	1.21939e+07
trpA	4.36041e+08	4.45846e+08	3.87647e+08	3.60592e+08	3.29073e+08	3.27528e+08	3.12905e+08	2.57472e+08	2.67092e+08	3.79853e+08	2.3459e+08	2.91402e+08	1.81655e+08	1.74271e+08
ybeZ	1.33626e+08	1.21226e+08	1.18476e+08	1.29119e+08	1.19846e+08	1.43821e+08	1.35293e+08	1.30879e+08	1.20822e+08	1.39442e+08	1.0628e+08	1.20282e+08	1.5401e+08	1.68837e+08
pepQ	1.71904e+08	1.41025e+08	2.18883e+08	1.86799e+08	1.81833e+08	1.85829e+08	1.57101e+08	1.39393e+08	1.15498e+08	1.4227e+08	9.31327e+07	1.03842e+08	1.09082e+08	1.06578e+08
kdsA	3.594e+08	4.12551e+08	3.75103e+08	3.75001e+08	4.12514e+08	4.37928e+08	4.43578e+08	4.67874e+08	3.87991e+08	3.5574e+08	3.4735e+08	3.31291e+08	3.1309e+08	3.39757e+08
malP	1.34948e+08	1.07685e+08	1.27703e+08	1.22386e+08	1.11297e+08	9.93566e+07	1.03539e+08	8.24652e+07	7.77625e+07	8.28549e+07	5.54312e+07	6.17595e+07	4.68834e+07	4.44432e+07
pspA	1.18766e+08	1.79223e+08	1.38489e+08	1.24968e+08	1.08106e+08	9.24055e+07	8.46308e+07	1.08912e+08	1.01007e+08	6.31092e+07	9.67211e+07	8.68964e+07	4.76505e+07	4.83314e+07
rpsT	1.44358e+09	2.45971e+09	2.31775e+09	2.36338e+09	3.09038e+09	4.01959e+09	3.66355e+09	4.79453e+09	5.18165e+09	5.6654e+09	5.82739e+09	5.89297e+09	7.77882e+09	9.00539e+09
hisJ	1.40101e+08	1.29564e+08	1.32588e+08	1.38932e+08	1.18537e+08	1.26103e+08	1.12735e+08	1.09417e+08	9.56123e+07	8.84652e+07	7.53154e+07	9.02207e+07	6.50706e+07	6.33569e+07
patD	1.73899e+08	1.3858e+08	1.52888e+08	1.63544e+08	1.29872e+08	1.14871e+08	1.14981e+08	1.17031e+08	8.11563e+07	4.25989e+07	4.1394e+07	4.19858e+07	1.8392e+07	1.48711e+07
ydbK	7.79246e+07	7.02462e+07	7.07392e+07	7.71197e+07	6.05763e+07	6.16055e+07	6.62362e+07	5.73864e+07	5.74467e+07	5.78671e+07	4.76366e+07	5.22899e+07	4.01203e+07	3.86898e+07
damX	2.34195e+08	4.05939e+08	3.57521e+08	2.99616e+08	3.8258e+08	4.18717e+08	4.55038e+08	3.81406e+08	4.51085e+08	6.08098e+08	6.1752e+08	5.16843e+08	7.97367e+08	9.43257e+08
yajQ	2.29691e+08	2.39068e+08	2.19528e+08	2.14038e+08	2.05059e+08	1.76803e+08	1.82748e+08	1.86892e+08	1.74635e+08	1.68404e+08	1.57157e+08	1.82768e+08	1.70001e+08	1.57894e+08
hupB	6.61799e+08	1.07609e+09	8.15759e+08	8.00737e+08	7.09824e+08	6.92491e+08	6.13361e+08	8.31418e+08	5.58565e+08	4.44931e+08	5.47906e+08	4.28689e+08	3.52731e+08	3.54579e+08
selD	2.77989e+08	3.06338e+08	3.30981e+08	3.24149e+08	3.83067e+08	2.97494e+08	5.61122e+08	3.69425e+08	5.72248e+08	7.24568e+08	6.94092e+08	7.76329e+08	7.45937e+08	6.30533e+08
clpX	9.60254e+07	8.44347e+07	9.55604e+07	1.03618e+08	1.2993e+08	1.01242e+08	1.69186e+08	1.026e+08	1.65592e+08	2.0092e+08	2.04891e+08	1.75105e+08	1.78606e+08	1.40042e+08
deoD	1.53479e+08	1.20563e+08	2.17173e+08	1.88946e+08	1.91608e+08	1.11292e+08	1.38608e+08	8.00171e+07	9.88278e+07	7.22225e+07	7.60445e+07	8.35082e+07	6.53968e+07	5.10722e+07
upp	2.84724e+08	2.97999e+08	3.62699e+08	3.23828e+08	3.05351e+08	2.71641e+08	3.07442e+08	2.30709e+08	3.34069e+08	3.20323e+08	3.17919e+08	3.99277e+08	4.69798e+08	4.46261e+08
ppa	5.18909e+08	7.29328e+08	7.37188e+08	6.82185e+08	8.01063e+08	8.32496e+08	9.41541e+08	8.45875e+08	8.19552e+08	9.14233e+08	9.23559e+08	7.79115e+08	6.96111e+08	6.86553e+08
ybiS	2.1304e+08	2.29899e+08	2.23939e+08	2.38314e+08	3.20828e+08	4.16089e+08	3.88344e+08	4.52316e+08	3.81923e+08	4.95721e+08	4.89799e+08	4.68344e+08	4.19356e+08	4.73159e+08
hldE	1.32476e+08	1.04456e+08	1.03517e+08	1.11688e+08	1.04902e+08	1.32893e+08	1.17018e+08	1.29829e+08	1.2519e+08	1.41026e+08	1.23118e+08	1.30096e+08	1.36257e+08	1.39074e+08
metQ	1.29899e+08	1.13712e+08	1.56088e+08	1.52651e+08	1.4986e+08	1.83196e+08	1.89641e+08	1.76217e+08	1.42567e+08	1.7817e+08	1.39248e+08	1.73868e+08	1.7937e+08	1.88771e+08
glnS	1.06735e+08	9.98386e+07	1.2249e+08	1.10099e+08	1.3912e+08	9.56278e+07	1.2178e+08	1.32872e+08	1.369e+08	9.32348e+07	1.17691e+08	1.19401e+08	1.13631e+08	8.00777e+07
yaeH	3.07425e+08	2.74879e+08	2.60145e+08	2.42251e+08	2.21637e+08	1.89584e+08	1.52119e+08	1.68933e+08	1.32415e+08	8.20535e+07	7.45188e+07	7.56056e+07	4.15423e+07	3.76859e+07
sodC	4.82029e+08	4.7872e+08	5.78718e+08	4.0717e+08	5.38961e+08	5.56597e+08	4.47027e+08	3.3701e+08	1.83682e+08	3.38394e+08	2.73596e+08	2.74811e+08	1.3434e+08	1.57635e+08
spy	1.84749e+08	3.1896e+08	3.06083e+08	2.05782e+08	2.02866e+08	1.98881e+08	1.47158e+08	1.53054e+08	1.05247e+08	1.15182e+08	8.71206e+07	8.36771e+07	4.59977e+07	5.30822e+07
yegP	5.307e+08	8.26024e+08	7.95291e+08	6.9321e+08	6.81735e+08	5.6543e+08	6.9132e+08	4.94966e+08	4.91401e+08	4.7201e+08	3.31591e+08	3.71988e+08	2.202e+08	2.28004e+08
zwf	1.32814e+08	1.63677e+08	1.38333e+08	1.55366e+08	1.44242e+08	8.10543e+07	1.38866e+08	8.68434e+07	1.30967e+08	1.39048e+08	1.20091e+08	1.29715e+08	1.70597e+08	1.50026e+08
rodZ	1.16886e+08	1.3394e+08	1.45153e+08	1.58496e+08	1.70276e+08	2.17828e+08	2.0537e+08	2.1461e+08	1.91018e+08	2.46404e+08	2.1296e+08	2.45649e+08	2.20363e+08	2.1751e+08
rplY	9.27939e+08	1.30812e+09	1.38808e+09	1.21557e+09	1.49164e+09	1.70545e+09	1.03755e+09	2.06465e+09	1.58171e+09	9.52616e+08	1.5705e+09	1.47986e+09	7.8762e+08	7.65116e+08
ybiT	3.50271e+08	4.92349e+08	4.3344e+08	5.19183e+08	7.14579e+08	7.22379e+08	6.96932e+08	1.00419e+09	1.19802e+09	4.45552e+08	1.25572e+09	8.30639e+08	2.68185e+08	2.18364e+08
lpoA	1.18567e+08	1.5889e+08	1.40522e+08	1.41131e+08	1.75051e+08	1.65182e+08	2.30105e+08	2.0505e+08	2.48603e+08	3.17539e+08	2.57098e+08	2.90529e+08	3.47009e+08	3.72182e+08
manA	1.47984e+08	1.02786e+08	1.19992e+08	1.36372e+08	9.52349e+07	1.13628e+08	9.50035e+07	1.10498e+08	8.76802e+07	8.17495e+07	6.22093e+07	8.28568e+07	7.74431e+07	7.32329e+07
rpsF	1.51513e+09	1.99459e+09	1.76482e+09	1.93275e+09	2.52073e+09	2.38781e+09	3.18051e+09	2.69297e+09	3.82377e+09	4.0316e+09	4.12803e+09	3.27493e+09	3.4316e+09	3.67068e+09
trpGD	1.12998e+08	9.4838e+07	9.68261e+07	9.76404e+07	6.91531e+07	7.78918e+07	4.43443e+07	6.74021e+07	4.18512e+07	1.40926e+07	2.12249e+07	2.18752e+07	2.64473e+06	1.19581e+06
trg	8.0162e+07	7.66432e+07	7.7277e+07	7.50727e+07	7.63564e+07	6.57324e+07	7.65243e+07	5.4552e+07	5.27698e+07	4.83107e+07	3.59856e+07	3.6658e+07	1.79177e+07	1.49881e+07
greA	2.50492e+08	2.45966e+08	2.51589e+08	2.5431e+08	3.08202e+08	2.79571e+08	3.38235e+08	2.98032e+08	3.61733e+08	3.92398e+08	3.59256e+08	4.84387e+08	4.93562e+08	4.61846e+08
iscU	1.43891e+08	1.78767e+08	2.40815e+08	2.22838e+08	3.37763e+08	3.28749e+08	4.32705e+08	4.11864e+08	5.05311e+08	4.75492e+08	6.08869e+08	7.04094e+08	6.01616e+08	6.12755e+08
araF	1.36283e+08	1.00155e+08	1.10328e+08	1.05352e+08	1.03978e+08	9.51818e+07	9.19779e+07	8.64662e+07	6.69631e+07	5.98476e+07	4.03974e+07	4.84617e+07	1.39378e+07	1.38494e+07
rplR	1.47129e+09	2.01342e+09	1.62527e+09	1.65396e+09	2.85949e+09	2.50853e+09	3.11588e+09	3.20976e+09	4.02567e+09	3.11369e+09	4.59716e+09	3.84807e+09	4.26303e+09	4.26476e+09
dadA	2.03411e+08	1.64144e+08	1.63047e+08	1.5517e+08	1.38341e+08	1.12595e+08	8.91994e+07	7.77989e+07	5.01413e+07	5.73767e+07	3.67853e+07	4.13715e+07	3.08736e+07	2.62297e+07
lsrB	1.71888e+08	1.46287e+08	1.6365e+08	1.55992e+08	1.36935e+08	9.43997e+07	1.04014e+08	1.13693e+08	7.83047e+07	5.88407e+07	4.49118e+07	5.5877e+07	1.68443e+07	1.67367e+07
obgE	9.83651e+07	1.08094e+08	1.46393e+08	1.61637e+08	1.884e+08	1.72904e+08	1.77857e+08	2.19836e+08	1.99987e+08	2.06894e+08	1.84615e+08	1.85399e+08	2.10824e+08	1.98191e+08
hyaB	7.6338e+07	7.30149e+07	8.35074e+07	8.51759e+07	5.82275e+07	6.41166e+07	5.60257e+07	6.13969e+07	3.98279e+07	5.46252e+07	3.08674e+07	3.81809e+07	2.51811e+07	2.98418e+07
luxS	4.1742e+08	4.19905e+08	4.16302e+08	3.84089e+08	3.26282e+08	3.60968e+08	2.96364e+08	3.27827e+08	2.52781e+08	2.04668e+08	1.77944e+08	2.26507e+08	1.60037e+08	1.5383e+08
clpA	8.4734e+07	6.02107e+07	5.8027e+07	5.32822e+07	5.92021e+07	4.60937e+07	5.77751e+07	4.08009e+07	3.17638e+07	3.02618e+07	2.35996e+07	2.38968e+07	2.21879e+07	1.87173e+07
manX	1.25559e+08	1.5844e+08	1.48997e+08	1.39014e+08	1.43381e+08	1.40405e+08	1.39358e+08	1.02078e+08	8.65737e+07	1.16382e+08	6.92848e+07	7.0651e+07	7.09282e+07	7.27912e+07
deoA	5.44285e+07	5.84652e+07	6.48882e+07	6.06817e+07	5.1085e+07	5.39329e+07	5.69268e+07	4.63284e+07	4.29542e+07	5.67177e+07	3.34212e+07	3.53452e+07	3.32144e+07	3.10585e+07
secD	4.73467e+07	3.69444e+07	5.96348e+07	4.90991e+07	9.3759e+07	7.01693e+07	1.27234e+08	9.53966e+07	1.71607e+08	1.41559e+08	1.72805e+08	1.64182e+08	2.00965e+08	1.58744e+08
uvrA	6.21123e+07	6.84106e+07	7.22092e+07	7.01365e+07	5.75012e+07	6.95561e+07	5.91005e+07	5.2235e+07	5.13341e+07	5.03919e+07	4.6871e+07	4.91602e+07	4.09669e+07	3.361e+07
loiP	4.95022e+07	4.85142e+07	4.68747e+07	5.04924e+07	4.39709e+07	4.08337e+07	4.9016e+07	3.60983e+07	4.41619e+07	4.83158e+07	3.69356e+07	4.25324e+07	5.02021e+07	4.51994e+07
mfd	6.53987e+07	4.14993e+07	4.63727e+07	5.18685e+07	5.68153e+07	4.29417e+07	5.84843e+07	4.86646e+07	5.23964e+07	5.34087e+07	3.38972e+07	3.99764e+07	4.03836e+07	3.59641e+07
hemL	1.38742e+08	1.06806e+08	1.31144e+08	1.2899e+08	1.40003e+08	1.54874e+08	2.06753e+08	1.83094e+08	2.31657e+08	2.80916e+08	2.15896e+08	2.72271e+08	3.24944e+08	2.92082e+08
hsdR	3.7686e+07	3.91039e+07	4.36581e+07	3.42648e+07	3.04138e+07	2.93849e+07	2.82865e+07	1.99423e+07	1.89518e+07	2.29922e+07	1.47502e+07	1.39812e+07	9.27749e+06	7.79068e+06
dapD	3.29019e+08	2.39978e+08	2.54755e+08	2.63526e+08	2.56084e+08	2.28262e+08	2.17901e+08	2.27349e+08	2.13704e+08	1.57776e+08	1.64442e+08	1.63791e+08	1.45641e+08	1.35088e+08
ppiB	6.55918e+08	5.14785e+08	5.76843e+08	5.24444e+08	5.69426e+08	5.55263e+08	5.05383e+08	4.66947e+08	4.0417e+08	3.24337e+08	3.07556e+08	2.00937e+08	1.28541e+08	1.03861e+08
dsbA	1.22182e+08	1.12522e+08	1.18383e+08	1.25638e+08	1.13169e+08	1.13515e+08	1.53828e+08	1.27101e+08	1.37446e+08	1.30214e+08	1.31259e+08	1.53787e+08	1.29576e+08	1.50849e+08
yidC	7.30734e+07	4.10053e+07	6.05476e+07	6.35413e+07	8.92437e+07	6.25644e+07	1.04825e+08	9.14655e+07	1.422e+08	1.09474e+08	1.32871e+08	1.33899e+08	1.54792e+08	1.10451e+08
rfbA	9.69121e+07	6.34945e+07	6.99656e+07	7.7829e+07	8.10974e+07	6.62741e+07	9.81559e+07	8.48352e+07	1.203e+08	9.71915e+07	1.1163e+08	1.23499e+08	1.40014e+08	1.27002e+08
yajO	3.00943e+08	3.78365e+08	2.87819e+08	2.72313e+08	2.00561e+08	2.08724e+08	2.01668e+08	1.81255e+08	1.83226e+08	1.67098e+08	1.28891e+08	1.18167e+08	7.55514e+07	7.81894e+07
sthA	2.02224e+08	1.41462e+08	1.50087e+08	1.42086e+08	1.2444e+08	1.25064e+08	7.84563e+07	1.06822e+08	6.0939e+07	4.07874e+07	3.99472e+07	3.59141e+07	1.98087e+07	1.81165e+07
rhlB	1.02792e+08	6.92266e+07	8.71906e+07	8.97988e+07	1.17245e+08	1.00087e+08	1.08645e+08	9.32852e+07	1.12396e+08	1.09754e+08	1.00439e+08	1.03843e+08	1.06569e+08	1.01114e+08
dkgA	3.42843e+08	2.77936e+08	2.84527e+08	2.9466e+08	2.33026e+08	2.29275e+08	2.20848e+08	2.10064e+08	1.8078e+08	1.9696e+08	1.35604e+08	1.6441e+08	8.01142e+07	9.81102e+07
uxuA	2.686e+08	3.8508e+08	3.21458e+08	3.24677e+08	2.51282e+08	2.85312e+08	2.1848e+08	2.51256e+08	1.87915e+08	1.23588e+08	1.42025e+08	1.69973e+08	6.36412e+07	8.85794e+07
fumB	2.8061e+07	1.78333e+07	2.06495e+07	2.24301e+07	1.64775e+07	1.82066e+07	1.63901e+07	1.49524e+07	1.701e+07	2.03795e+07	1.19755e+07	1.25342e+07	1.24289e+07	1.16065e+07
trpS	1.67194e+08	2.30794e+08	2.02808e+08	2.04741e+08	2.08048e+08	2.56642e+08	2.74743e+08	2.41844e+08	2.79264e+08	4.25755e+08	3.74241e+08	3.64965e+08	4.14317e+08	4.50614e+08
tyrS	7.46157e+07	6.59651e+07	7.05887e+07	6.78378e+07	6.61836e+07	6.70899e+07	6.92486e+07	6.86009e+07	7.38242e+07	6.72882e+07	6.69656e+07	6.28325e+07	6.26408e+07	5.62083e+07
nadE	1.41422e+08	1.1882e+08	1.24226e+08	1.17601e+08	1.07079e+08	1.12167e+08	1.00183e+08	1.05e+08	9.01674e+07	9.9955e+07	6.87296e+07	8.67433e+07	1.07919e+08	1.02879e+08
fiu	2.14207e+06	1.77569e+06	3.28925e+06	2.78119e+06	2.62903e+06	1.89529e+06	5.78333e+06	4.8601e+06	2.4409e+07	2.96799e+07	5.75539e+07	6.11959e+07	1.09152e+08	9.99171e+07
pfkB	4.05883e+08	4.03711e+08	4.8959e+08	5.01106e+08	3.9303e+08	3.85629e+08	4.15811e+08	3.55744e+08	3.10128e+08	3.23384e+08	2.18324e+08	2.68941e+08	1.76533e+08	1.68475e+08
pepT	2.15445e+08	1.99503e+08	2.08543e+08	2.10515e+08	1.88946e+08	1.72156e+08	1.83171e+08	1.62113e+08	1.47081e+08	1.37345e+08	1.05297e+08	1.17602e+08	1.11218e+08	9.87801e+07
ompF	5.47655e+08	4.91394e+08	4.09695e+08	4.48945e+08	3.93715e+08	3.96304e+08	5.08465e+08	4.29752e+08	5.31581e+08	5.43268e+08	4.51586e+08	4.73003e+08	5.60552e+08	5.13174e+08
rpoS	2.75576e+08	2.62157e+08	8.90498e+07	9.44277e+07	2.17415e+07	2.64265e+07	8.23244e+06	6.23137e+06	4.38585e+06	3.91096e+06	4.85453e+06	5.22784e+06	1.00847e+06	680666
ydcL	1.52198e+08	1.22659e+08	1.31082e+08	1.50097e+08	1.14273e+08	7.94539e+07	9.34748e+07	8.55285e+07	6.12443e+07	6.14504e+07	4.56127e+07	3.69068e+07	2.11754e+07	1.78957e+07
slyB	7.26518e+08	5.56731e+08	6.06814e+08	6.36582e+08	5.7116e+08	7.02985e+08	6.91014e+08	7.26407e+08	7.02727e+08	6.52757e+08	5.30461e+08	6.89197e+08	5.84938e+08	6.16957e+08
mdoH	2.92255e+07	4.57451e+07	4.82936e+07	4.7218e+07	5.81299e+07	5.39808e+07	7.03077e+07	5.01613e+07	6.62482e+07	1.10371e+08	7.53989e+07	7.26091e+07	8.23656e+07	8.10543e+07
lolB	5.26378e+07	4.85827e+07	5.09169e+07	5.77814e+07	6.13215e+07	3.81144e+07	6.86938e+07	5.05334e+07	5.84834e+07	4.95565e+07	4.52216e+07	4.63434e+07	5.59685e+07	4.74355e+07
acrB	3.8733e+07	1.46297e+07	3.5203e+07	2.17679e+07	2.43652e+07	1.80409e+07	2.85411e+07	2.21522e+07	3.14331e+07	2.95274e+07	2.96499e+07	3.38985e+07	4.5986e+07	4.03518e+07
mgtA	4.05185e+07	1.67109e+07	3.55671e+07	3.67309e+07	4.51587e+07	3.49041e+07	4.70185e+07	3.80938e+07	5.46165e+07	4.84925e+07	5.03085e+07	4.80853e+07	6.01959e+07	4.48581e+07
dnaJ	1.78572e+08	1.59204e+08	1.76719e+08	1.6017e+08	1.49362e+08	1.38785e+08	1.02701e+08	1.22221e+08	9.59139e+07	6.15426e+07	8.01139e+07	8.1386e+07	1.13602e+08	1.18787e+08
hisS	1.15232e+08	8.10069e+07	1.17336e+08	1.14385e+08	1.49004e+08	1.29637e+08	1.44621e+08	1.38086e+08	1.55388e+08	1.46869e+08	1.42954e+08	1.29235e+08	1.30664e+08	1.1944e+08
lolA	7.59321e+07	9.22912e+07	1.05348e+08	1.01165e+08	8.84807e+07	8.37242e+07	1.01112e+08	1.05366e+08	1.01834e+08	7.68694e+07	7.98772e+07	1.0604e+08	6.86497e+07	6.75186e+07
proQ	4.16961e+07	5.39327e+07	6.23843e+07	5.77336e+07	1.00628e+08	9.23894e+07	1.49555e+08	1.05993e+08	1.85415e+08	2.47893e+08	2.17109e+08	2.2136e+08	1.72643e+08	1.91319e+08
rplO	6.15885e+08	1.0713e+09	8.1917e+08	9.553e+08	1.73858e+09	2.06546e+09	2.62939e+09	2.76787e+09	3.77599e+09	4.70087e+09	6.54378e+09	5.87797e+09	7.26396e+09	8.63103e+09
tldD	4.95842e+07	5.60452e+07	6.51447e+07	7.45392e+07	5.97096e+07	5.55694e+07	5.85967e+07	7.10468e+07	7.12329e+07	5.98931e+07	6.12045e+07	6.4968e+07	6.30875e+07	6.03737e+07
fabH	6.80838e+07	5.72076e+07	7.424e+07	7.98701e+07	1.01029e+08	9.73177e+07	1.14951e+08	1.12127e+08	1.48576e+08	1.29192e+08	1.23117e+08	1.32293e+08	1.66525e+08	1.49054e+08
rfbB	5.46599e+07	5.8647e+07	7.18264e+07	7.32691e+07	1.2391e+08	9.68973e+07	1.73374e+08	1.41123e+08	1.97294e+08	1.70246e+08	2.23881e+08	1.86132e+08	1.5264e+08	1.35659e+08
glmU	1.07631e+08	1.09146e+08	1.11283e+08	1.17109e+08	1.13314e+08	1.08661e+08	1.19406e+08	1.41394e+08	1.53626e+08	1.35226e+08	1.4277e+08	1.61163e+08	2.24884e+08	1.88184e+08
galU	1.44841e+08	1.60631e+08	1.31049e+08	1.41419e+08	1.22942e+08	1.77752e+08	1.58354e+08	1.56142e+08	1.3878e+08	2.40059e+08	1.83287e+08	2.16947e+08	2.64532e+08	2.58393e+08
gpmI	1.30536e+08	1.92885e+08	2.82712e+08	1.50769e+08	2.73462e+08	1.49324e+08	4.46342e+08	2.67832e+08	5.23027e+08	6.1722e+08	6.35361e+08	6.50334e+08	5.10876e+08	4.4322e+08
pdxB	6.6347e+07	5.35175e+07	5.71513e+07	5.50407e+07	5.35006e+07	6.2497e+07	5.10225e+07	5.75409e+07	4.45829e+07	3.02186e+07	3.28807e+07	3.94888e+07	3.07851e+07	2.33732e+07
grpE	4.03143e+08	3.72378e+08	3.32222e+08	3.4181e+08	3.10605e+08	3.21848e+08	2.29911e+08	2.37614e+08	2.16434e+08	1.43006e+08	1.68924e+08	1.44211e+08	1.8444e+08	1.80301e+08
fepA	1.76094e+07	1.76128e+07	2.42549e+07	2.33795e+07	1.99861e+07	2.61153e+07	4.23067e+07	3.14821e+07	6.57315e+07	9.92637e+07	1.16615e+08	1.14642e+08	1.9938e+08	1.99133e+08
ybiB	9.89346e+07	1.17809e+08	1.05473e+08	1.0632e+08	8.83892e+07	1.07251e+08	7.45102e+07	1.00483e+08	6.51109e+07	6.08265e+07	5.07229e+07	6.40913e+07	2.87716e+07	2.67251e+07
mlaC	2.59863e+08	3.38724e+08	2.49741e+08	2.5367e+08	2.82183e+08	2.55919e+08	2.94189e+08	2.49199e+08	2.70431e+08	3.62094e+08	3.28225e+08	3.36671e+08	2.61411e+08	3.62847e+08
fbp	9.07992e+07	6.39366e+07	5.73052e+07	5.26407e+07	4.56965e+07	3.90904e+07	1.50471e+07	2.92142e+07	1.24423e+07	7.70825e+06	1.00311e+07	1.00976e+07	6.24061e+06	4.16342e+06
proA	7.39448e+07	6.2597e+07	6.30226e+07	6.36017e+07	6.10506e+07	5.4856e+07	5.90457e+07	4.97921e+07	5.34254e+07	5.63358e+07	4.5556e+07	5.1873e+07	6.06147e+07	5.09955e+07
maeA	6.54567e+07	3.86602e+07	4.60973e+07	9.91436e+07	4.78742e+07	1.7174e+07	5.22845e+07	3.05688e+07	1.23344e+08	1.19893e+08	7.67874e+07	9.07968e+07	7.36218e+07	5.82959e+07
rplL	4.63531e+08	6.26263e+08	5.57014e+08	6.42425e+08	7.07473e+08	8.23845e+08	1.38e+09	1.19695e+09	1.70622e+09	2.42054e+09	2.68981e+09	2.44706e+09	2.85043e+09	2.55911e+09
parC	3.75737e+07	3.82414e+07	3.30917e+07	4.45033e+07	4.32333e+07	5.43468e+07	5.54005e+07	5.48043e+07	6.32693e+07	6.33853e+07	7.06392e+07	8.03986e+07	8.99423e+07	9.13219e+07
rplP	4.23159e+08	3.74204e+08	4.42371e+08	3.31035e+08	5.83981e+08	6.27922e+08	6.39357e+08	6.36207e+08	8.85792e+08	8.78253e+08	9.26568e+08	1.06639e+09	1.10166e+09	1.14131e+09
ptsG	5.68205e+07	5.25651e+07	7.63856e+07	6.72918e+07	7.87938e+07	5.41768e+07	9.89787e+07	7.57648e+07	1.13998e+08	1.2062e+08	8.90242e+07	8.70073e+07	1.02833e+08	1.10155e+08
hemY	9.99381e+07	1.05696e+08	1.10353e+08	1.10248e+08	1.14946e+08	8.1933e+07	1.06869e+08	8.94912e+07	1.15832e+08	1.0395e+08	8.78022e+07	8.93149e+07	9.67714e+07	8.17301e+07
hdhA	4.22154e+08	4.47741e+08	4.04443e+08	4.25351e+08	3.72773e+08	3.88629e+08	2.88331e+08	3.13635e+08	2.2549e+08	2.41683e+08	1.40329e+08	1.61371e+08	1.08656e+08	1.00664e+08
rhlE	877904	1.05169e+06	5.19875e+07	3.25934e+07	7.45341e+07	7.17756e+07	9.0534e+07	8.10237e+07	8.72338e+07	9.03544e+07	9.43147e+07	1.04588e+08	7.76134e+07	7.07626e+07
iadA	7.90292e+07	9.13934e+07	7.78434e+07	7.90547e+07	5.01682e+07	5.61583e+07	5.5436e+07	5.02452e+07	3.79217e+07	6.06621e+07	4.50161e+07	5.23234e+07	6.14364e+07	6.84699e+07
plsB	6.96171e+07	5.07183e+07	4.31218e+07	4.30904e+07	4.37399e+07	3.95265e+07	4.22913e+07	4.13532e+07	4.06585e+07	2.19944e+07	2.48496e+07	2.64709e+07	1.10968e+07	1.00727e+07
dppF	6.39689e+07	7.15557e+07	6.55858e+07	6.1446e+07	6.70244e+07	8.99516e+07	4.28243e+07	4.6117e+07	2.35974e+07	2.8873e+07	2.11248e+07	3.14869e+07	2.01224e+07	8.39241e+07
udp	1.83799e+08	1.41126e+08	1.63853e+08	1.6419e+08	1.57978e+08	1.18229e+08	1.37383e+08	9.32502e+07	7.72457e+07	5.08313e+07	4.34971e+07	4.4948e+07	3.2292e+07	2.55679e+07
ygfZ	1.50216e+08	1.19756e+08	1.23691e+08	1.30825e+08	1.1127e+08	7.32712e+07	6.1393e+07	8.0929e+07	6.61125e+07	3.34988e+07	3.87907e+07	3.48645e+07	3.3983e+07	2.87149e+07
sodA	8.15493e+08	8.58423e+08	7.64041e+08	8.29812e+08	6.43664e+08	3.87535e+08	4.63491e+08	4.60276e+08	3.84717e+08	4.51978e+08	3.8211e+08	3.32095e+08	3.21301e+08	3.27614e+08
cysP	1.27278e+08	9.52758e+07	1.00429e+08	1.05115e+08	7.90418e+07	7.37769e+07	6.22e+07	6.87095e+07	4.52998e+07	4.49015e+07	3.19206e+07	3.47373e+07	1.65423e+07	1.8655e+07
cysI	4.40584e+07	4.05006e+07	3.36665e+07	3.37429e+07	2.45342e+07	1.62189e+07	8.78555e+06	1.58535e+07	5.18699e+06	4.0665e+06	2.34116e+06	3.80006e+06	2.62074e+06	1.08834e+06
prfC	5.82578e+07	4.39032e+07	1.01978e+08	4.35627e+07	8.69839e+07	5.05486e+07	7.9137e+07	6.22559e+07	6.48262e+07	6.25923e+07	6.26221e+07	6.34056e+07	3.61035e+07	3.30759e+07
garR	1.77512e+08	1.32874e+08	1.58342e+08	1.68964e+08	1.48903e+08	2.08793e+08	1.43178e+08	1.37837e+08	1.2567e+08	1.11243e+08	8.98386e+07	9.96765e+07	5.2948e+07	5.04703e+07
acuI	1.82947e+08	1.70602e+08	1.7305e+08	1.73366e+08	1.43394e+08	1.34491e+08	1.15272e+08	1.14218e+08	9.87474e+07	8.72066e+07	6.24549e+07	6.64874e+07	4.83628e+07	3.93786e+07
uspG	2.31128e+08	2.44012e+08	1.76e+08	1.63083e+08	1.49134e+08	1.78913e+08	7.46318e+07	1.40337e+08	4.88628e+07	1.84806e+07	3.33847e+07	2.75393e+07	3.69899e+06	9.50924e+06
nusG	2.52624e+08	2.1765e+08	2.66169e+08	2.44454e+08	2.8973e+08	3.1516e+08	3.97574e+08	4.08116e+08	4.1867e+08	4.46201e+08	3.77445e+08	4.11771e+08	4.80355e+08	5.42276e+08
ivy	1.14575e+08	1.19703e+08	1.06713e+08	9.77517e+07	7.20633e+07	5.7543e+07	4.91369e+07	6.15212e+07	3.91055e+07	2.88592e+07	2.86501e+07	3.70277e+07	1.3523e+07	1.66489e+07
yhiI	7.20069e+07	1.00795e+08	9.88377e+07	9.38426e+07	8.51075e+07	7.8213e+07	7.86734e+07	6.47187e+07	6.06045e+07	6.40328e+07	4.85014e+07	5.26985e+07	4.17516e+07	3.58547e+07
trxA	6.78421e+08	8.16608e+08	5.18115e+08	5.70736e+08	5.06337e+08	6.08845e+08	4.32484e+08	5.92374e+08	5.01591e+08	5.8874e+08	5.24121e+08	7.46874e+08	8.47737e+08	7.88859e+08
engB	6.1425e+07	7.03251e+07	6.22628e+07	7.29007e+07	8.25018e+07	9.36118e+07	7.21411e+07	9.87521e+07	7.37197e+07	9.27754e+07	8.71304e+07	9.06442e+07	1.07581e+08	1.16987e+08
mtlD	7.39382e+07	5.03871e+07	5.48753e+07	4.7682e+07	4.63232e+07	3.47719e+07	1.4852e+07	3.06892e+07	2.04407e+07	7.38446e+06	8.43783e+06	4.70063e+06	2.16167e+06	1.62669e+06
ybeL	1.32934e+08	1.38218e+08	1.06447e+08	1.24515e+08	1.00959e+08	1.02572e+08	9.44209e+07	9.01698e+07	5.88361e+07	6.2205e+07	5.25955e+07	6.49848e+07	3.87221e+07	3.22635e+07
asd	1.56672e+08	1.40458e+08	1.46633e+08	1.53182e+08	1.48052e+08	1.5733e+08	1.73056e+08	1.51227e+08	1.28697e+08	1.42312e+08	1.28221e+08	1.20602e+08	1.07458e+08	9.15272e+07
sdaA	7.75347e+07	5.62932e+07	6.7937e+07	6.94051e+07	9.68099e+07	7.39631e+07	1.13643e+08	9.0071e+07	1.18947e+08	1.03095e+08	7.4916e+07	8.59811e+07	8.27206e+07	7.00864e+07
dld	7.3905e+07	7.94569e+07	8.45294e+07	9.08583e+07	7.97769e+07	7.73816e+07	6.86032e+07	6.66317e+07	4.77894e+07	5.31802e+07	3.34715e+07	3.81705e+07	2.34938e+07	2.12381e+07
ftsY	3.99109e+07	3.11494e+07	2.78204e+07	2.77938e+07	3.07035e+07	3.38959e+07	3.45207e+07	3.13151e+07	3.46191e+07	2.60885e+07	3.04261e+07	3.30427e+07	2.89282e+07	2.46571e+07
pfkA	2.08586e+08	1.76765e+08	1.90546e+08	2.08117e+08	1.94186e+08	1.87765e+08	2.0358e+08	1.93793e+08	1.89175e+08	1.86219e+08	1.80539e+08	1.84205e+08	1.90721e+08	1.67984e+08
ttdA	1.05557e+08	6.12065e+07	8.04578e+07	6.60258e+07	7.08039e+07	3.69326e+07	3.81031e+07	3.48656e+07	2.87204e+07	1.55718e+07	1.66457e+07	1.42832e+07	9.94949e+06	8.02717e+06
trpE	7.61162e+07	5.901e+07	6.52718e+07	6.43692e+07	5.91251e+07	5.09538e+07	4.00834e+07	4.41305e+07	2.85306e+07	2.35342e+07	1.49771e+07	2.06236e+07	1.08555e+07	7.98514e+06
bcp	1.21361e+08	1.47829e+08	1.52356e+08	1.26411e+08	1.39417e+08	1.48006e+08	1.45053e+08	1.67579e+08	1.30921e+08	1.53498e+08	1.52163e+08	1.71681e+08	1.42567e+08	1.20958e+08
ihfA	1.18384e+09	2.278e+09	1.80011e+09	1.57281e+09	1.50633e+09	1.57928e+09	1.59359e+09	1.41722e+09	1.03988e+09	1.97399e+09	1.41823e+09	1.42512e+09	1.20613e+09	1.25492e+09
atpF	8.28378e+07	1.31753e+08	1.10369e+08	1.27477e+08	1.13278e+08	1.52018e+08	1.20313e+08	1.08867e+08	1.46804e+08	1.84538e+08	1.77874e+08	1.75564e+08	2.07572e+08	1.97342e+08
trxB	7.72285e+07	6.74098e+07	8.52039e+07	8.94608e+07	8.0706e+07	7.6546e+07	1.01245e+08	7.79959e+07	1.03682e+08	1.17569e+08	1.03842e+08	1.0662e+08	1.51707e+08	1.296e+08
fadB	7.82454e+07	7.52005e+07	7.11713e+07	6.89181e+07	5.3688e+07	7.31e+07	3.96507e+07	5.79479e+07	3.47842e+07	1.92924e+07	1.60158e+07	1.58578e+07	9.1323e+06	8.14104e+06
mrcB	1.68874e+07	9.65011e+06	1.96396e+07	2.05711e+07	1.646e+07	1.85173e+07	2.18726e+07	2.22814e+07	2.81138e+07	2.76669e+07	2.37145e+07	2.73478e+07	3.1513e+07	2.97488e+07
rpsN	1.01768e+09	1.71068e+09	1.2919e+09	1.55011e+09	1.84486e+09	2.21727e+09	2.2726e+09	2.97603e+09	3.30383e+09	2.51527e+09	3.71658e+09	2.95737e+09	1.60089e+09	1.72929e+09
lamB	5.92782e+07	4.03605e+07	3.99436e+07	4.05801e+07	4.26473e+07	3.31992e+07	3.2059e+07	2.77628e+07	2.59891e+07	1.69931e+07	1.25438e+07	1.40518e+07	9.14108e+06	7.80472e+06
glnA	2.76148e+08	2.63909e+08	2.28108e+08	2.43387e+08	2.04646e+08	1.85605e+08	1.84337e+08	1.72924e+08	1.59009e+08	2.19242e+08	2.43292e+08	2.86009e+08	1.789e+08	2.29776e+08
rpsS	7.55569e+08	1.12833e+09	1.25231e+09	7.32458e+08	1.3984e+09	1.27953e+09	1.37524e+09	1.69621e+09	2.0989e+09	1.74961e+09	2.44047e+09	2.22116e+09	2.40004e+09	2.28864e+09
rplQ	6.24418e+08	7.84899e+08	8.68763e+08	9.68658e+08	1.28027e+09	1.18447e+09	1.57001e+09	1.70545e+09	2.19663e+09	2.00162e+09	2.64438e+09	3.00793e+09	2.90065e+09	2.86793e+09
hupA	4.56791e+08	7.90402e+08	6.56782e+08	4.36385e+08	5.70583e+08	5.62751e+08	5.107e+08	4.87453e+08	4.67205e+08	7.73075e+08	7.39177e+08	6.77282e+08	9.03513e+08	1.01682e+09
lipA	1.01153e+08	1.10562e+08	1.10014e+08	1.31787e+08	1.31061e+08	1.2475e+08	1.06218e+08	1.61496e+08	1.49314e+08	8.70639e+07	1.27555e+08	1.00536e+08	5.18435e+07	4.90817e+07
slt	3.72014e+07	3.24735e+07	2.81513e+07	3.81044e+07	3.4144e+07	2.58126e+07	3.2902e+07	2.56053e+07	2.82927e+07	2.80994e+07	2.28658e+07	2.5409e+07	2.17577e+07	1.94011e+07
yihI	5.53406e+07	9.58042e+07	7.08436e+07	7.05066e+07	1.11169e+08	1.38936e+08	1.85441e+08	1.82719e+08	2.2316e+08	3.6787e+08	3.72107e+08	3.98705e+08	3.95474e+08	4.71974e+08
fklB	2.7418e+08	2.69926e+08	2.38435e+08	2.67435e+08	3.03631e+08	2.66108e+08	3.04675e+08	2.89581e+08	3.51701e+08	3.04487e+08	3.15175e+08	3.2327e+08	3.66598e+08	3.1469e+08
tgt	9.07726e+06	1.30169e+07	2.3974e+07	1.61806e+07	3.80421e+07	3.40661e+07	3.71307e+07	4.20629e+07	3.84347e+07	2.40987e+07	3.24576e+07	3.15114e+07	3.01935e+07	3.29348e+07
ynjE	3.77026e+07	1.68284e+07	1.76392e+07	2.13941e+07	1.50344e+07	1.27572e+07	1.0268e+07	1.3041e+07	1.16136e+07	2.83592e+06	2.58625e+06	7.40163e+06	1.17267e+06	2.29864e+06
tdh	1.4088e+08	1.03629e+08	1.02804e+08	1.22861e+08	1.09199e+08	8.69283e+07	8.91689e+07	8.00827e+07	7.90289e+07	7.13659e+07	6.61551e+07	5.57794e+07	3.02224e+07	2.36356e+07
gdhA	4.27848e+07	1.97947e+07	2.73292e+07	2.50734e+07	2.269e+07	2.90929e+07	2.58053e+07	1.66954e+07	1.9602e+07	1.7666e+07	1.07846e+07	1.22767e+07	8.21474e+06	9.75351e+06
nfsB	1.22507e+08	9.93076e+07	9.19304e+07	1.05633e+08	9.10758e+07	1.03018e+08	1.11298e+08	1.1219e+08	1.14893e+08	1.2196e+08	1.22051e+08	1.35391e+08	1.50878e+08	1.51163e+08
erfK	1.01374e+08	1.22875e+08	1.04786e+08	1.07296e+08	8.96235e+07	1.02012e+08	6.90032e+07	8.47503e+07	5.62172e+07	6.99309e+07	5.18649e+07	5.37502e+07	3.86563e+07	5.3762e+07
rplN	4.85675e+08	3.92318e+08	5.32437e+08	4.65384e+08	7.23202e+08	6.31821e+08	9.16548e+08	7.58359e+08	1.21534e+09	1.22057e+09	1.37206e+09	1.20932e+09	1.52352e+09	1.33064e+09
cpoB	4.91499e+07	5.91803e+07	5.15717e+07	4.74948e+07	5.20875e+07	5.78283e+07	6.74619e+07	6.79633e+07	7.25189e+07	9.57962e+07	1.01325e+08	1.06517e+08	1.24657e+08	1.1892e+08
yfgM	2.28758e+07	1.75372e+07	1.92726e+07	2.19899e+07	2.31354e+07	2.28606e+07	2.76424e+07	3.17716e+07	3.18336e+07	3.55484e+07	4.23941e+07	4.67096e+07	4.98878e+07	5.51573e+07
hrpA	2.80149e+07	1.20025e+07	1.9777e+07	2.36062e+07	2.26443e+07	1.66267e+07	2.06459e+07	1.6951e+07	1.80459e+07	1.90335e+07	1.57899e+07	1.21048e+07	1.33832e+07	6.03591e+06
efeO	1.03936e+07	9.94073e+06	8.05248e+06	1.10398e+07	9.27847e+06	7.97772e+06	1.49596e+07	1.17695e+07	3.30067e+07	2.81422e+07	4.25431e+07	5.20226e+07	5.81951e+07	5.01237e+07
lsrF	7.67042e+07	7.55697e+07	7.12452e+07	7.02535e+07	6.22821e+07	6.5705e+07	4.18248e+07	4.83316e+07	3.11577e+07	3.20984e+07	2.16989e+07	2.27907e+07	1.33915e+07	1.14556e+07
rlpA	8.15472e+07	1.00689e+08	8.48467e+07	9.22414e+07	9.93586e+07	1.11856e+08	1.41856e+08	1.17543e+08	1.16516e+08	1.59799e+08	1.29385e+08	1.52242e+08	1.63309e+08	1.78322e+08
ydfG	1.92314e+08	1.25259e+08	1.63513e+08	1.3245e+08	1.25265e+08	8.44406e+07	1.04419e+08	8.21669e+07	9.03583e+07	7.10071e+07	5.73715e+07	7.85232e+07	5.29191e+07	3.64396e+07
add	1.3769e+08	1.22856e+08	1.05645e+08	1.37885e+08	1.19303e+08	1.33838e+08	1.03575e+08	1.60283e+08	1.07033e+08	7.48506e+07	7.976e+07	8.06036e+07	4.24681e+07	3.52903e+07
wzzB	6.34894e+07	6.25119e+07	5.91127e+07	5.76084e+07	8.72775e+07	7.34443e+07	9.08901e+07	8.48169e+07	1.17292e+08	1.24341e+08	1.38447e+08	1.34127e+08	1.52285e+08	1.39629e+08
yggE	7.82328e+07	1.06843e+08	9.63739e+07	1.04358e+08	8.8286e+07	8.45977e+07	7.06915e+07	7.22119e+07	5.99915e+07	8.77493e+07	7.75462e+07	6.85239e+07	5.64571e+07	7.10778e+07
ribD	5.36285e+07	5.80013e+07	6.10214e+07	6.58676e+07	6.78003e+07	6.59694e+07	7.69269e+07	6.93372e+07	7.56863e+07	6.28348e+07	6.61839e+07	7.74669e+07	8.36611e+07	7.42091e+07
guaA	9.20566e+07	5.19755e+07	8.20476e+07	6.1893e+07	1.34635e+08	8.29176e+07	1.41062e+08	1.08383e+08	1.90587e+08	1.56269e+08	1.79681e+08	1.79891e+08	2.08738e+08	1.72122e+08
glf	5.46806e+07	2.58848e+07	3.15151e+07	3.28586e+07	4.9209e+07	3.35647e+07	4.22917e+07	5.01754e+07	5.1699e+07	3.56015e+07	4.70684e+07	3.67361e+07	3.6692e+07	2.61334e+07
bglX	4.13302e+07	3.13074e+07	3.62555e+07	3.38517e+07	3.30265e+07	2.12452e+07	2.95269e+07	2.88079e+07	2.67326e+07	1.7169e+07	1.67987e+07	2.01186e+07	2.2751e+07	1.6237e+07
gcvT	2.50402e+08	1.86976e+08	2.05931e+08	2.10533e+08	1.75268e+08	1.51044e+08	1.2239e+08	1.38239e+08	9.79086e+07	6.51555e+07	4.64485e+07	5.94457e+07	3.46839e+07	2.51163e+07
gmhA	1.1787e+08	9.38205e+07	1.03893e+08	1.02502e+08	1.10264e+08	8.25291e+07	9.45437e+07	7.21668e+07	7.4e+07	6.88762e+07	5.38575e+07	6.50485e+07	4.7568e+07	3.8315e+07
yiaD	3.13741e+07	2.71531e+07	2.923e+07	3.39143e+07	2.99562e+07	3.76903e+07	4.72935e+07	4.60478e+07	8.24573e+07	8.83814e+07	1.06176e+08	1.35051e+08	2.11416e+08	2.35789e+08
mrp	9.31866e+07	1.10682e+08	1.11889e+08	1.06322e+08	1.05548e+08	7.21734e+07	1.34132e+08	9.11129e+07	9.22442e+07	1.44773e+08	1.04807e+08	1.00693e+08	1.36684e+08	1.2822e+08
ybhG	6.72704e+07	9.65596e+07	9.11043e+07	7.89309e+07	8.20558e+07	9.09913e+07	8.12664e+07	6.20664e+07	5.04817e+07	6.66014e+07	4.13575e+07	5.00249e+07	3.12843e+07	2.79537e+07
otsA	1.01877e+08	8.7593e+07	8.90581e+07	9.17042e+07	8.84683e+07	7.21908e+07	7.79754e+07	6.60511e+07	5.61466e+07	5.91305e+07	4.09127e+07	4.03766e+07	2.02488e+07	1.82879e+07
rplW	4.8388e+08	1.08079e+09	1.07727e+09	7.27703e+08	1.29662e+09	1.11061e+09	9.95256e+08	1.36331e+09	1.46354e+09	7.92474e+08	1.1978e+09	1.2942e+09	7.28289e+08	8.53572e+08
ftsK	288042	0	1.71669e+06	1.06632e+06	2.3803e+06	4.16955e+06	1.28055e+07	6.72385e+06	1.74458e+07	1.95539e+07	2.37735e+07	3.07818e+07	4.32661e+07	3.78097e+07
mdtF	6.94291e+07	3.76444e+07	4.15714e+07	4.27353e+07	4.68067e+07	3.68687e+07	4.28719e+07	3.39514e+07	3.25666e+07	2.71584e+07	1.35196e+07	1.49523e+07	6.7426e+06	6.09683e+06
nfuA	2.51473e+08	3.16721e+08	2.96832e+08	3.14353e+08	3.19574e+08	3.13568e+08	3.71276e+08	3.62929e+08	4.34246e+08	4.59022e+08	4.86599e+08	5.13673e+08	4.98561e+08	4.56744e+08
gcd	1.28553e+07	1.91839e+07	2.29035e+07	2.08174e+07	1.9685e+07	1.55467e+07	2.06637e+07	1.37003e+07	5.51615e+07	7.01761e+07	7.10493e+07	8.22342e+07	1.03752e+08	1.01288e+08
btuE	8.91913e+07	8.45369e+07	8.25057e+07	9.24436e+07	6.24864e+07	6.97829e+07	6.38195e+07	6.68339e+07	5.42103e+07	6.42464e+07	4.14469e+07	4.94095e+07	4.17881e+07	3.99259e+07
yahO	2.3364e+08	2.10199e+08	1.72965e+08	1.7441e+08	1.68671e+08	2.09821e+08	1.57396e+08	1.72065e+08	1.25314e+08	1.3646e+08	1.20595e+08	1.44148e+08	5.94046e+07	5.54157e+07
fabF	9.52064e+07	6.50271e+07	9.36659e+07	9.6893e+07	1.33913e+08	1.24993e+08	1.31054e+08	1.34241e+08	1.574e+08	1.70723e+08	1.52562e+08	1.63293e+08	1.65536e+08	1.6616e+08
osmE	9.63745e+08	7.98673e+08	7.44942e+08	8.63006e+08	7.59226e+08	9.96184e+08	6.55504e+08	6.95105e+08	5.70327e+08	4.00443e+08	3.76384e+08	2.34119e+08	4.33587e+07	2.45276e+07
ftsN	2.94293e+07	6.33934e+07	5.55973e+07	5.92135e+07	5.0499e+07	4.30831e+07	8.19602e+07	5.13777e+07	5.674e+07	1.23338e+08	1.01007e+08	1.16955e+08	2.09433e+08	2.35136e+08
ompX	5.17907e+08	2.5591e+08	3.87092e+08	4.33999e+08	4.07425e+08	4.16262e+08	4.91767e+08	6.17379e+08	7.8187e+08	4.08156e+08	7.50272e+08	7.0653e+08	5.2659e+08	3.8492e+08
trpC	9.65607e+07	8.18133e+07	8.30294e+07	8.86582e+07	7.46236e+07	6.86272e+07	4.81405e+07	6.17053e+07	4.33605e+07	2.37656e+07	2.44897e+07	1.77691e+07	8.10363e+06	5.64564e+06
yncE	7.20168e+07	8.8704e+07	9.05144e+07	9.66378e+07	1.13937e+08	6.16362e+07	1.03734e+08	5.90716e+07	1.28316e+08	8.50516e+07	1.19055e+08	1.01866e+08	9.95402e+07	7.35432e+07
xthA	1.02906e+08	1.02524e+08	9.9557e+07	1.06756e+08	9.05074e+07	1.24946e+08	6.09542e+07	8.39003e+07	6.62619e+07	3.85517e+07	5.55614e+07	4.056e+07	1.95875e+07	1.40534e+07
curA	1.1798e+08	3.48195e+07	4.32591e+07	4.61776e+07	3.7345e+07	8.1949e+07	2.90415e+07	2.79703e+07	1.98086e+07	2.38313e+07	1.37912e+07	1.87546e+07	1.28266e+07	1.15055e+07
dksA	1.79789e+08	1.57411e+08	1.81864e+08	1.64812e+08	1.84209e+08	1.29206e+08	1.83493e+08	1.56751e+08	1.52334e+08	1.37296e+08	1.67325e+08	1.75105e+08	1.96141e+08	1.91889e+08
rpsI	6.68263e+08	7.98812e+08	6.95769e+08	7.2167e+08	1.04848e+09	1.10213e+09	1.1065e+09	1.39345e+09	1.5586e+09	1.27184e+09	1.69962e+09	1.60614e+09	1.98713e+09	2.19828e+09
bamD	8.58716e+07	7.90574e+07	7.43579e+07	7.15219e+07	8.56943e+07	8.43111e+07	1.02023e+08	9.75622e+07	1.16348e+08	1.34993e+08	1.15742e+08	1.25856e+08	1.4626e+08	1.40796e+08
ygiM	1.02066e+08	1.05777e+08	1.38519e+08	1.02841e+08	1.0915e+08	1.14322e+08	1.10408e+08	9.77176e+07	9.62023e+07	7.18228e+07	7.75215e+07	7.0884e+07	5.40886e+07	4.99447e+07
nrfA	3.94431e+07	5.95825e+07	4.48709e+07	5.23161e+07	3.63503e+07	4.69538e+07	1.90378e+07	3.90627e+07	1.61621e+07	1.08347e+07	1.10586e+07	1.17438e+07	3.71933e+06	3.59804e+06
ydeI	1.4963e+08	1.87406e+08	1.43005e+08	1.58969e+08	1.2169e+08	1.58494e+08	1.12116e+08	1.2998e+08	7.70598e+07	8.50561e+07	7.08142e+07	6.90387e+07	3.00261e+07	3.20001e+07
groS	2.85288e+09	3.42805e+09	2.36515e+09	2.81224e+09	2.37956e+09	2.73799e+09	1.95853e+09	2.17969e+09	1.78503e+09	1.50581e+09	1.53809e+09	1.60338e+09	1.6477e+09	1.76155e+09
lrp	1.65438e+08	1.95499e+08	1.88363e+08	1.92492e+08	1.71897e+08	1.47147e+08	1.62046e+08	1.40344e+08	1.1397e+08	1.4898e+08	1.23996e+08	1.13901e+08	9.67762e+07	1.13584e+08
hdeB	8.59167e+08	1.21898e+09	9.60301e+08	8.28307e+08	1.02945e+09	1.21612e+09	8.99347e+08	1.02664e+09	5.44236e+08	1.13194e+09	7.49953e+08	9.59788e+08	5.38596e+08	8.69427e+08
glpX	5.20889e+07	4.80826e+07	5.43102e+07	5.38999e+07	5.51678e+07	4.66274e+07	6.21437e+07	4.66546e+07	4.85975e+07	5.2909e+07	2.64446e+07	5.34233e+07	6.27507e+07	5.2521e+07
cysQ	1.44004e+08	9.22396e+07	1.17162e+08	1.07807e+08	9.02668e+07	1.06649e+08	9.07097e+07	9.14863e+07	5.64333e+07	6.94245e+07	4.17852e+07	5.93707e+07	3.85129e+07	3.89183e+07
rpsM	2.1583e+08	2.12519e+08	1.96179e+08	1.86719e+08	3.62066e+08	2.70692e+08	2.83304e+08	4.36033e+08	4.73072e+08	3.08676e+08	5.76518e+08	5.44849e+08	4.08269e+08	5.49427e+08
ygdI	5.40231e+08	4.96257e+08	5.24826e+08	5.50061e+08	4.37862e+08	5.57281e+08	4.87933e+08	4.47154e+08	3.77488e+08	3.51482e+08	1.94419e+08	2.05632e+08	1.47606e+08	1.33555e+08
gadC	7.88055e+08	8.99293e+08	7.71383e+08	8.29363e+08	7.24557e+08	7.40955e+08	4.88522e+08	5.28626e+08	3.69594e+08	4.96447e+08	3.10103e+08	3.07829e+08	2.35956e+08	2.12384e+08
yfeX	1.29699e+08	1.28838e+08	1.21156e+08	1.35183e+08	1.18544e+08	1.1951e+08	8.56897e+07	1.00106e+08	8.21165e+07	3.71261e+07	4.52409e+07	3.26241e+07	2.16981e+07	1.71524e+07
nagB	8.57881e+07	8.15071e+07	9.73627e+07	7.35938e+07	7.39053e+07	6.97649e+07	6.07492e+07	5.68888e+07	4.37622e+07	4.20795e+07	3.51768e+07	3.33237e+07	2.08067e+07	2.05946e+07
ybjP	3.21657e+08	3.80949e+08	3.34006e+08	3.70533e+08	3.44095e+08	4.49762e+08	3.46863e+08	3.81271e+08	2.7097e+08	3.01017e+08	2.09074e+08	2.11904e+08	1.19022e+08	1.29988e+08
rluB	2.26306e+07	2.51024e+07	6.60504e+07	4.73383e+07	8.18565e+07	7.95521e+07	9.35234e+07	8.8944e+07	9.99224e+07	9.61876e+07	1.01162e+08	1.1156e+08	1.43127e+08	1.21818e+08
fmt	3.61002e+07	2.95504e+07	3.09079e+07	3.01273e+07	3.10898e+07	2.0705e+07	1.99679e+07	2.88762e+07	2.42881e+07	1.8982e+07	1.87821e+07	2.50128e+07	2.51702e+07	1.92681e+07
aroK	3.02046e+07	3.48832e+07	3.52157e+07	3.56061e+07	4.42017e+07	6.15605e+07	6.09211e+07	6.08157e+07	8.45013e+07	8.87783e+07	1.17407e+08	1.48637e+08	1.63537e+08	1.81008e+08
yggN	3.45267e+07	4.23463e+07	4.12446e+07	4.17907e+07	3.92584e+07	3.66863e+07	4.7294e+07	4.62979e+07	4.38518e+07	3.32111e+07	3.62824e+07	3.80596e+07	2.86519e+07	3.21864e+07
rsmC	3.46192e+07	2.76244e+07	3.84385e+07	3.45787e+07	5.11443e+07	4.89107e+07	4.89816e+07	3.45526e+07	5.58954e+07	3.18344e+07	4.4623e+07	3.44086e+07	1.80406e+07	1.3789e+07
hscA	3.94521e+07	4.27798e+07	5.35371e+07	5.217e+07	8.88978e+07	8.08629e+07	1.38989e+08	1.11204e+08	1.59159e+08	2.02643e+08	2.00803e+08	1.89701e+08	1.95939e+08	2.10394e+08
gshA	5.97425e+07	4.6628e+07	4.41651e+07	4.79902e+07	4.59422e+07	3.2931e+07	5.25152e+07	3.87663e+07	5.32462e+07	5.44623e+07	3.7892e+07	4.62218e+07	6.31541e+07	5.13655e+07
gltB	2.25436e+07	1.54554e+07	1.89224e+07	1.58103e+07	1.93722e+07	1.15273e+07	1.88284e+07	1.62107e+07	2.54407e+07	2.52261e+07	2.50475e+07	2.20771e+07	1.83917e+07	1.65368e+07
murA	1.12414e+08	1.32553e+08	1.46014e+08	1.09408e+08	1.44299e+08	1.24857e+08	1.43891e+08	1.49446e+08	1.80925e+08	1.84528e+08	1.79388e+08	1.92049e+08	2.33971e+08	2.01383e+08
rpsU	9.41835e+08	1.64475e+09	1.04658e+09	1.10078e+09	1.63815e+09	2.11195e+09	1.75365e+09	2.6254e+09	2.4915e+09	2.55753e+09	3.87254e+09	3.33505e+09	3.5158e+09	3.0875e+09
truB	1.43631e+07	2.54478e+07	2.5507e+07	2.3567e+07	4.03526e+07	4.2834e+07	4.40156e+07	4.72688e+07	4.83442e+07	4.93372e+07	6.07934e+07	6.24392e+07	6.88077e+07	6.6996e+07
narZ	6.18798e+06	4.13834e+06	5.30047e+06	4.01004e+06	5.02143e+06	3.21537e+06	2.69424e+06	2.56256e+06	1.68912e+06	1.34522e+06	1.15251e+06	1.5249e+06	547800	264714
hemE	7.44999e+07	7.57714e+07	8.65029e+07	8.13712e+07	7.74785e+07	6.6177e+07	7.61349e+07	7.5031e+07	6.56728e+07	9.01041e+07	6.98698e+07	7.22825e+07	8.20413e+07	9.02485e+07
ppiA	1.13801e+08	8.65217e+07	8.61499e+07	8.92669e+07	8.28311e+07	8.73384e+07	5.59054e+07	8.58394e+07	4.8428e+07	1.67231e+07	2.3812e+07	1.9022e+07	9.17694e+06	1.00357e+07
galE	4.61162e+07	3.20561e+07	3.59144e+07	3.95282e+07	2.65514e+07	2.27055e+07	2.1641e+07	2.48694e+07	2.15529e+07	2.25982e+07	1.6204e+07	1.98671e+07	1.99392e+07	1.68934e+07
oppD	6.3423e+07	4.71851e+07	5.90011e+07	5.04528e+07	5.29778e+07	3.86176e+07	5.58436e+07	3.90011e+07	4.06765e+07	5.15161e+07	3.03809e+07	4.4394e+07	4.77481e+07	3.41184e+07
yqjD	1.82486e+09	2.48303e+09	2.5928e+09	2.01103e+09	1.92146e+09	1.72991e+09	1.74306e+09	1.58419e+09	1.37813e+09	1.26448e+09	9.09914e+08	1.01684e+09	5.70278e+08	6.82004e+08
rplS	6.15659e+08	7.21286e+08	6.93384e+08	6.54861e+08	1.0233e+09	8.96945e+08	1.23309e+09	1.06371e+09	1.40591e+09	1.40078e+09	1.68354e+09	1.54591e+09	1.36025e+09	1.08462e+09
pyrC	5.73279e+07	3.88967e+07	6.87789e+07	5.09227e+07	5.49565e+07	5.33399e+07	6.80823e+07	7.58418e+07	8.2079e+07	7.20696e+07	7.4848e+07	8.94311e+07	9.70273e+07	1.01544e+08
rpmE	5.83246e+08	8.80859e+08	1.00627e+09	7.82173e+08	1.11414e+09	1.07126e+09	1.44025e+09	1.43254e+09	1.52782e+09	1.63399e+09	1.76208e+09	1.94641e+09	1.50925e+09	1.57336e+09
frdB	1.85638e+08	1.75112e+08	1.71239e+08	1.90499e+08	1.51408e+08	1.50805e+08	1.58836e+08	1.41552e+08	1.25651e+08	1.57579e+08	1.01931e+08	1.02569e+08	1.03514e+08	1.04996e+08
carA	4.49509e+07	2.61656e+07	3.01042e+07	2.92827e+07	2.14199e+07	2.62173e+07	1.52788e+07	1.7297e+07	2.41959e+07	2.0001e+07	2.90413e+07	3.40454e+07	4.61684e+07	3.09828e+07
rpiA	2.75912e+08	3.08603e+08	3.39009e+08	2.98757e+08	3.01772e+08	2.93602e+08	3.36111e+08	2.47997e+08	2.70625e+08	3.45507e+08	2.64562e+08	2.9859e+08	2.85234e+08	2.3714e+08
yiiM	5.56639e+07	4.22078e+07	3.90964e+07	3.85086e+07	3.48962e+07	3.28635e+07	2.7458e+07	3.1426e+07	2.35655e+07	2.12702e+07	1.50841e+07	1.77448e+07	1.20796e+07	1.0876e+07
yhjG	7.06965e+07	6.83038e+07	7.0497e+07	7.5488e+07	7.83914e+07	1.38976e+08	1.13049e+08	1.18923e+08	1.57403e+08	1.25734e+08	1.54334e+08	1.28577e+08	8.40065e+07	6.10565e+07
uspE	1.30344e+08	1.52566e+08	1.34345e+08	1.37991e+08	1.2358e+08	8.82252e+07	7.38381e+07	8.18581e+07	5.57748e+07	5.3595e+07	3.79122e+07	4.30528e+07	1.90796e+07	1.50909e+07
ygiB	2.1799e+07	3.58035e+07	3.92815e+07	3.81831e+07	2.73818e+07	3.11334e+07	4.71834e+07	2.18132e+07	3.52045e+07	7.14099e+07	5.70398e+07	6.9284e+07	1.05385e+08	1.25414e+08
tpx	6.68557e+08	5.72409e+08	5.94446e+08	5.85589e+08	4.33786e+08	5.05379e+08	4.61715e+08	4.74339e+08	4.37493e+08	3.51777e+08	2.89373e+08	4.43827e+08	3.58572e+08	3.8258e+08
ridA	6.44701e+08	8.2209e+08	6.49086e+08	6.83565e+08	6.23941e+08	6.13077e+08	6.88671e+08	6.13809e+08	6.43993e+08	9.87027e+08	6.42019e+08	8.05662e+08	8.96763e+08	1.00085e+09
sseA	1.43648e+08	1.44558e+08	1.31338e+08	1.32268e+08	1.09499e+08	1.19469e+08	7.89294e+07	1.01246e+08	7.25255e+07	5.38573e+07	5.46127e+07	6.02688e+07	3.47236e+07	3.65084e+07
srmB	5.92013e+07	7.52161e+07	7.5206e+07	6.66935e+07	1.07012e+08	9.13935e+07	1.14998e+08	1.07207e+08	1.18058e+08	1.01987e+08	1.38589e+08	1.10971e+08	7.72047e+07	7.63853e+07
rlmL	1.75732e+07	9.79579e+06	2.54415e+07	1.22298e+07	3.59319e+07	2.31914e+07	4.42096e+07	3.45551e+07	5.23619e+07	5.51206e+07	5.13483e+07	4.67066e+07	6.7451e+07	6.07812e+07
seqA	8.73143e+07	1.16215e+08	8.69177e+07	1.056e+08	9.00873e+07	1.02195e+08	1.01328e+08	1.32705e+08	1.47081e+08	1.81795e+08	1.76046e+08	2.04446e+08	3.08254e+08	3.47758e+08
rpsR	5.00592e+08	5.07284e+08	4.84719e+08	5.26049e+08	6.54613e+08	7.46668e+08	5.36006e+08	8.88178e+08	7.82092e+08	4.87228e+08	7.89532e+08	7.95601e+08	6.93457e+08	6.8268e+08
fabA	1.9297e+08	1.09121e+08	1.51839e+08	1.58084e+08	1.13318e+08	1.71264e+08	1.03607e+08	1.30147e+08	9.56722e+07	9.85918e+07	9.59511e+07	1.19342e+08	1.9684e+08	1.88114e+08
nuoB	1.48325e+08	1.8514e+08	1.9438e+08	1.68128e+08	1.67169e+08	1.50306e+08	1.68103e+08	1.32666e+08	1.3072e+08	1.74668e+08	1.18783e+08	1.36089e+08	1.47751e+08	1.72202e+08
rluC	9.27008e+07	9.16294e+07	1.09169e+08	1.10102e+08	1.37646e+08	1.29145e+08	1.93872e+08	1.7608e+08	3.4183e+08	2.82473e+08	4.21594e+08	2.55496e+08	3.20251e+08	2.92309e+08
galM	7.41992e+07	5.3869e+07	6.13748e+07	6.18794e+07	5.44743e+07	5.30948e+07	5.4051e+07	4.57568e+07	4.59933e+07	4.471e+07	3.32645e+07	3.91572e+07	3.57485e+07	2.82081e+07
dxs	2.74616e+07	2.03018e+07	3.11444e+07	2.028e+07	2.54719e+07	3.66262e+07	4.04023e+07	2.8115e+07	3.99843e+07	4.15776e+07	3.47358e+07	2.73623e+07	4.7555e+07	4.91521e+07
ygiW	1.08477e+09	1.33439e+09	1.03931e+09	1.14078e+09	8.34162e+08	8.32073e+08	4.76627e+08	7.22381e+08	4.96816e+08	2.49584e+08	2.8149e+08	3.71939e+08	2.26064e+08	2.42052e+08
uxaC	5.48227e+07	4.0601e+07	6.60061e+07	7.38898e+07	5.65581e+07	5.13354e+07	4.35668e+07	3.25967e+07	3.01467e+07	2.89594e+07	1.99255e+07	2.37284e+07	1.75975e+07	1.26559e+07
pepA	4.19218e+07	3.55111e+07	3.2528e+07	3.20678e+07	2.7427e+07	2.67733e+07	1.5997e+07	2.56169e+07	1.61877e+07	7.39507e+06	9.14402e+06	5.91534e+06	4.16493e+06	2.94732e+06
proB	6.24981e+07	4.01161e+07	4.85565e+07	4.98541e+07	4.93906e+07	4.48631e+07	6.0414e+07	3.81802e+07	5.7164e+07	4.24444e+07	5.14426e+07	5.62459e+07	6.79533e+07	5.48445e+07
ndh	1.64272e+07	1.0074e+07	2.15966e+07	1.74089e+07	5.08176e+07	3.58738e+07	9.23761e+07	6.26434e+07	1.1169e+08	9.91059e+07	1.17736e+08	1.08655e+08	1.09742e+08	7.98746e+07
dnaB	1.43593e+07	1.68689e+07	1.91107e+07	2.14702e+07	2.28118e+07	1.67686e+07	2.94266e+07	2.57158e+07	3.09633e+07	2.75558e+07	2.72726e+07	3.0144e+07	3.26738e+07	3.28902e+07
dapA	1.11647e+08	1.39516e+08	1.19363e+08	1.27371e+08	1.30688e+08	1.49417e+08	1.12856e+08	1.21226e+08	9.3537e+07	1.22967e+08	1.03126e+08	9.79168e+07	8.68108e+07	8.74317e+07
aroG	9.50064e+07	8.61455e+07	9.88969e+07	7.87358e+07	8.35536e+07	6.60548e+07	7.67307e+07	4.90888e+07	6.13606e+07	7.46192e+07	5.71605e+07	5.82599e+07	4.84347e+07	4.13213e+07
rpmD	6.11578e+08	8.82213e+08	6.91585e+08	7.63083e+08	1.17423e+09	1.18582e+09	1.0618e+09	1.56734e+09	1.56852e+09	1.11215e+09	1.84636e+09	1.4334e+09	6.77839e+08	6.88293e+08
can	5.28831e+07	5.69582e+07	4.73015e+07	4.96065e+07	5.18475e+07	4.65118e+07	1.84555e+07	5.06863e+07	2.34704e+07	2.5003e+07	3.07878e+07	1.94988e+07	3.05569e+07	2.72552e+07
rbfA	3.90954e+07	6.79148e+07	7.31123e+07	5.00246e+07	6.78279e+07	6.18851e+07	7.57561e+07	6.49754e+07	7.78152e+07	1.30818e+08	1.00092e+08	1.2543e+08	1.14091e+08	1.23703e+08
rimO	1.89648e+07	1.04906e+07	2.19503e+07	2.20982e+07	6.59661e+07	6.79141e+07	1.21225e+08	9.71989e+07	9.74224e+07	1.07958e+08	9.42778e+07	1.27173e+08	1.23898e+08	1.05046e+08
tyrB	2.45957e+07	1.03757e+07	1.62348e+07	1.3405e+07	1.30784e+07	1.20926e+07	1.31556e+07	1.23406e+07	1.22415e+07	1.40309e+07	9.39971e+06	1.37257e+07	1.44288e+07	1.37185e+07
panC	1.25141e+08	1.36378e+08	1.39225e+08	1.44191e+08	1.40937e+08	1.13324e+08	1.49254e+08	1.17547e+08	1.07009e+08	1.20475e+08	9.8584e+07	9.05981e+07	7.69262e+07	7.65667e+07
moeA	7.62718e+07	7.05455e+07	9.11366e+07	8.09044e+07	8.04139e+07	9.4856e+07	9.67894e+07	9.42164e+07	8.23013e+07	1.12589e+08	8.4118e+07	9.48995e+07	1.10281e+08	1.16698e+08
gatA	2.41139e+08	2.41658e+08	1.77759e+08	2.11248e+08	1.47974e+08	1.38473e+08	5.58245e+07	1.60521e+08	5.14201e+07	2.11567e+07	2.62173e+07	3.25624e+07	9.65808e+06	9.00441e+06
lepA	5.59766e+07	4.38287e+07	5.34894e+07	4.76558e+07	8.73582e+07	6.75933e+07	1.19409e+08	7.64223e+07	1.1655e+08	1.25612e+08	1.30239e+08	1.43665e+08	1.78689e+08	1.26729e+08
yhbO	1.28491e+08	1.19064e+08	1.07264e+08	1.07187e+08	9.174e+07	9.9008e+07	7.10503e+07	8.18958e+07	6.36494e+07	4.39996e+07	4.53123e+07	3.80611e+07	1.90302e+07	1.84262e+07
elaB	5.13933e+08	6.13684e+08	4.86886e+08	5.65728e+08	4.69586e+08	4.27604e+08	4.4749e+08	4.22159e+08	4.17524e+08	4.0004e+08	2.64556e+08	2.91553e+08	1.66116e+08	1.67025e+08
aphA	1.30414e+08	1.40241e+08	1.46967e+08	1.50196e+08	1.05471e+08	1.50326e+08	9.38381e+07	1.50589e+08	7.93677e+07	7.66864e+07	6.12298e+07	6.53189e+07	4.91181e+07	5.26553e+07
hybC	9.93358e+07	6.13196e+07	8.55409e+07	7.72788e+07	8.36656e+07	1.00418e+08	6.57664e+07	7.71007e+07	4.92103e+07	5.14198e+07	4.38423e+07	3.89454e+07	2.25553e+07	1.96259e+07
crp	1.81514e+08	1.43174e+08	1.56707e+08	1.53561e+08	1.43929e+08	1.03941e+08	1.22215e+08	1.03488e+08	9.65305e+07	9.81326e+07	8.19078e+07	9.01214e+07	5.9339e+07	5.21948e+07
ptrA	1.33087e+07	1.31532e+07	2.36421e+07	2.37263e+07	2.46084e+07	2.10375e+07	2.66846e+07	1.97059e+07	2.32386e+07	2.85607e+07	1.79507e+07	1.98122e+07	2.12566e+07	1.85249e+07
rpsK	5.46198e+08	5.75362e+08	5.1803e+08	6.24817e+08	9.64134e+08	9.71832e+08	1.48042e+09	1.34057e+09	2.15972e+09	2.37703e+09	2.79481e+09	2.68014e+09	3.25818e+09	2.95495e+09
gpr	5.28188e+07	4.84594e+07	3.82806e+07	4.18216e+07	3.4051e+07	3.39161e+07	3.32921e+07	2.72778e+07	2.02115e+07	2.29048e+07	1.50062e+07	1.69714e+07	1.3032e+07	1.58652e+07
mutS	2.07952e+07	1.97047e+07	1.6897e+07	2.36332e+07	1.56317e+07	1.10812e+07	1.9315e+07	1.45463e+07	2.39056e+07	2.27578e+07	2.29209e+07	2.55674e+07	3.1185e+07	2.70765e+07
yjgR	3.98055e+07	4.69335e+07	4.08828e+07	4.88621e+07	3.78132e+07	3.64311e+07	4.20392e+07	3.30693e+07	2.87375e+07	3.68862e+07	2.38454e+07	2.655e+07	1.3452e+07	1.78823e+07
pyrB	9.89548e+07	7.35427e+07	5.13603e+07	6.27526e+07	6.28503e+07	4.68968e+07	4.81658e+07	4.28499e+07	3.64595e+07	2.87606e+07	2.89661e+07	1.47843e+07	1.20497e+07	1.87286e+06
pgl	2.15524e+08	1.69157e+08	1.80316e+08	1.79039e+08	1.45962e+08	1.05185e+08	9.12347e+07	1.03689e+08	7.86285e+07	7.2142e+07	5.54491e+07	5.34185e+07	5.26356e+07	5.07277e+07
glpB	2.40407e+08	2.1051e+08	2.04388e+08	2.256e+08	2.02238e+08	9.42295e+07	1.31986e+08	1.04016e+08	8.39348e+07	8.4491e+07	4.89196e+07	1.1051e+08	4.29021e+07	3.57757e+07
xylF	6.08912e+07	5.8102e+07	5.44525e+07	6.01136e+07	4.58165e+07	5.17622e+07	4.47166e+07	4.77058e+07	3.23717e+07	3.78572e+07	1.94934e+07	2.42455e+07	1.41211e+07	1.31654e+07
map	6.42509e+07	4.16329e+07	5.2667e+07	5.34656e+07	6.59048e+07	3.71694e+07	4.62553e+07	5.24262e+07	6.72587e+07	3.52626e+07	5.43649e+07	4.83467e+07	2.8065e+07	1.79007e+07
cspA	2.19242e+07	1.28781e+07	3.96023e+08	4.25388e+08	5.7337e+08	8.93429e+08	8.08365e+08	1.25698e+09	9.72961e+08	5.90176e+08	5.69255e+08	4.5059e+08	3.51155e+08	2.40745e+08
zntA	2.8893e+07	2.40634e+07	2.48459e+07	2.1106e+07	1.91072e+07	3.50398e+07	3.50613e+07	1.8446e+07	2.8643e+07	3.71393e+07	3.22194e+07	2.19968e+07	2.00736e+07	1.23173e+07
yhjJ	3.64157e+07	3.77654e+07	4.08975e+07	4.80056e+07	3.81378e+07	4.28384e+07	5.00284e+07	4.052e+07	4.99845e+07	6.67883e+07	5.29029e+07	7.45151e+07	7.90978e+07	7.86279e+07
ligA	2.09626e+07	1.71659e+07	1.89717e+07	1.89165e+07	1.86752e+07	2.1574e+07	2.27049e+07	1.70603e+07	2.21812e+07	2.28495e+07	2.72739e+07	2.04112e+07	2.95463e+07	2.76928e+07
rpmG	1.12801e+09	1.664e+09	1.61965e+09	1.68765e+09	2.2535e+09	2.40504e+09	2.0055e+09	2.9105e+09	2.66159e+09	1.17902e+09	2.29815e+09	1.70527e+09	1.20086e+09	9.42995e+08
dhaK	9.28104e+07	6.44319e+07	5.7249e+07	5.09526e+07	5.62115e+07	6.1987e+07	2.71788e+07	6.92045e+07	2.55487e+07	1.55215e+07	2.01629e+07	2.67446e+07	1.08904e+07	1.2687e+07
fdoG	2.35317e+07	1.96577e+07	2.38572e+07	2.22635e+07	1.47366e+07	1.05168e+07	1.82674e+07	1.60996e+07	1.37697e+07	1.46715e+07	1.78595e+07	1.61854e+07	1.88613e+07	1.9164e+07
yghU	1.38393e+08	1.43524e+08	1.29558e+08	1.48365e+08	1.33884e+08	1.33883e+08	1.03805e+08	1.12219e+08	7.75891e+07	4.96622e+07	5.0003e+07	4.02292e+07	1.77358e+07	1.53808e+07
alsB	2.43605e+07	1.79152e+07	2.5054e+07	1.86314e+07	2.63753e+07	1.7399e+07	2.68493e+07	1.27038e+07	1.52154e+07	1.77854e+07	9.69036e+06	1.31787e+07	7.19298e+06	6.62277e+06
tas	6.66271e+07	5.57921e+07	5.63414e+07	5.51804e+07	5.20333e+07	5.04271e+07	4.07806e+07	3.82821e+07	3.11337e+07	2.24244e+07	2.32612e+07	1.69e+07	1.33511e+07	6.95179e+06
yifE	4.62555e+08	5.66157e+08	4.01717e+08	4.47916e+08	3.64966e+08	5.14454e+08	2.57234e+08	5.13001e+08	3.66547e+08	2.93865e+08	4.35214e+08	3.51228e+08	3.76567e+08	3.61665e+08
yicC	6.18533e+07	5.76716e+07	7.18059e+07	6.4202e+07	7.27093e+07	5.00611e+07	5.88169e+07	6.35619e+07	6.49795e+07	4.36142e+07	5.43272e+07	6.89992e+07	4.13498e+07	4.01832e+07
galK	6.57662e+07	7.20794e+07	5.90802e+07	5.29904e+07	6.3372e+07	4.65779e+07	4.38214e+07	3.30547e+07	3.81255e+07	2.65087e+07	2.32701e+07	2.50685e+07	1.18837e+07	7.88441e+06
hemC	3.43341e+07	3.74374e+07	3.16467e+07	2.96458e+07	3.0537e+07	3.5916e+07	2.80011e+07	3.40967e+07	2.48045e+07	3.36545e+07	3.29932e+07	4.26569e+07	4.12853e+07	4.32412e+07
ybhC	3.90362e+07	3.17985e+07	3.5107e+07	3.44432e+07	4.09688e+07	2.15456e+07	4.63416e+07	3.56056e+07	4.92285e+07	4.02691e+07	4.89747e+07	5.59009e+07	7.2606e+07	6.36937e+07
yedD	5.2101e+07	4.1683e+07	5.08543e+07	5.27316e+07	3.90401e+07	3.36575e+07	3.74225e+07	4.21398e+07	3.31749e+07	3.68217e+07	2.76576e+07	4.01625e+07	4.54993e+07	3.61537e+07
glgA	6.51653e+07	4.34823e+07	4.90642e+07	4.52584e+07	4.13662e+07	4.02061e+07	3.52633e+07	3.22246e+07	2.55434e+07	2.27244e+07	1.34777e+07	1.93498e+07	1.18447e+07	9.23378e+06
preT	3.46124e+07	2.92289e+07	3.42198e+07	3.20423e+07	3.02184e+07	2.82339e+07	2.54864e+07	2.21749e+07	1.77897e+07	1.71185e+07	1.1251e+07	1.17895e+07	7.69671e+06	6.37886e+06
yeeZ	1.21187e+08	1.53065e+08	1.53559e+08	1.27718e+08	1.29855e+08	1.11499e+08	9.81598e+07	1.09811e+08	6.39254e+07	8.4318e+07	5.53764e+07	8.46114e+07	6.39937e+07	6.72197e+07
bglA	4.57736e+07	2.34436e+07	3.37609e+07	3.00119e+07	3.14797e+07	1.83891e+07	2.79887e+07	2.00567e+07	2.11621e+07	1.4583e+07	1.74348e+07	1.94826e+07	1.70926e+07	1.42054e+07
aroB	4.85801e+07	3.54242e+07	4.12153e+07	3.72782e+07	4.36176e+07	4.2431e+07	5.53762e+07	4.17455e+07	4.91452e+07	5.26502e+07	4.30071e+07	4.61701e+07	4.88559e+07	4.60719e+07
lpoB	7.84479e+07	6.52837e+07	6.0827e+07	7.35131e+07	5.85837e+07	6.43814e+07	4.86276e+07	7.06288e+07	4.59003e+07	2.60173e+07	2.6405e+07	2.85738e+07	1.57567e+07	1.55812e+07
ghrA	3.98465e+07	5.48024e+07	3.39092e+07	4.39031e+07	2.89221e+07	2.24434e+07	1.97678e+07	2.71973e+07	1.79371e+07	1.31787e+07	1.18523e+07	1.5701e+07	4.78333e+06	7.9717e+06
trmJ	3.62402e+07	3.4333e+07	5.82481e+07	5.54128e+07	6.56593e+07	7.26662e+07	5.08733e+07	7.60288e+07	6.9924e+07	3.32404e+07	6.0391e+07	5.68227e+07	3.23226e+07	3.02349e+07
wzzE	2.01192e+07	2.47441e+07	1.94895e+07	2.11877e+07	2.05316e+07	1.41772e+07	2.14226e+07	1.94811e+07	2.56823e+07	2.49345e+07	2.67373e+07	3.27798e+07	2.67962e+07	3.41635e+07
dnaN	4.15069e+07	3.60011e+07	4.57291e+07	4.02999e+07	4.4004e+07	4.51104e+07	4.51863e+07	4.09981e+07	5.93145e+07	5.23671e+07	5.00299e+07	5.00508e+07	5.97047e+07	4.89925e+07
malM	1.71274e+08	2.12628e+08	1.70372e+08	1.98755e+08	1.68505e+08	1.88608e+08	1.8436e+08	1.69284e+08	1.22706e+08	1.48885e+08	9.55355e+07	1.05812e+08	8.09882e+07	9.04431e+07
eda	2.74934e+08	3.78792e+08	3.49053e+08	3.15436e+08	3.02096e+08	2.97188e+08	3.08628e+08	3.08253e+08	2.84481e+08	3.51973e+08	3.11717e+08	3.3518e+08	4.27286e+08	5.20913e+08
ppnN	4.92314e+07	4.21883e+07	3.08459e+07	4.35257e+07	2.72747e+07	3.08064e+07	2.07895e+07	2.8397e+07	1.90894e+07	1.87258e+07	1.21108e+07	1.50122e+07	1.43801e+07	1.34517e+07
yqjG	4.97856e+07	4.29733e+07	4.66184e+07	4.19084e+07	4.01789e+07	3.12525e+07	2.76902e+07	2.70243e+07	2.40739e+07	2.28585e+07	1.48758e+07	1.24172e+07	1.90072e+07	770575
clpP	7.09057e+07	4.90265e+07	5.44522e+07	4.84316e+07	4.89195e+07	3.60819e+07	3.20291e+07	4.36511e+07	2.02127e+07	2.88078e+07	1.97886e+07	3.36682e+07	3.06944e+07	2.96792e+07
yfhM	2.81713e+07	1.91252e+07	2.30388e+07	2.075e+07	2.27919e+07	1.54622e+07	2.36369e+07	1.60335e+07	1.8104e+07	1.7747e+07	1.47368e+07	1.56902e+07	1.63112e+07	1.30442e+07
ybaB	1.87022e+07	1.8921e+07	1.61675e+07	1.10521e+07	2.4631e+07	1.80524e+07	3.39375e+07	2.15247e+07	3.36398e+07	5.70425e+07	4.70267e+07	5.60447e+07	6.66552e+07	8.50243e+07
tolA	8.02855e+06	7.77525e+06	1.18746e+07	1.14251e+07	1.50583e+07	1.42415e+07	2.1604e+07	2.00245e+07	2.79129e+07	5.0796e+07	3.49779e+07	4.94274e+07	6.77196e+07	6.83716e+07
ndk	2.91276e+08	2.55453e+08	2.47488e+08	2.64509e+08	2.06433e+08	2.56875e+08	1.96743e+08	2.31469e+08	2.06143e+08	1.94763e+08	2.11189e+08	2.27193e+08	1.80354e+08	1.66246e+08
pal	1.32491e+08	1.32223e+08	1.19307e+08	1.20838e+08	1.04036e+08	8.92834e+07	7.85598e+07	9.35468e+07	8.52978e+07	3.55811e+07	4.48198e+07	3.83323e+07	2.86721e+07	2.6161e+07
murD	5.52552e+07	5.37568e+07	5.87978e+07	6.93394e+07	5.48571e+07	7.42074e+07	7.59611e+07	6.76753e+07	7.52626e+07	9.82949e+07	8.12573e+07	9.27712e+07	1.02794e+08	9.66698e+07
aer	1.25637e+07	1.26764e+07	1.33771e+07	1.33118e+07	1.12349e+07	7.88644e+06	8.1552e+06	5.44369e+06	7.72351e+06	8.11657e+06	3.50171e+06	4.48151e+06	1.23734e+06	2.85624e+06
dsbC	7.49361e+07	1.39436e+08	1.25367e+08	1.36579e+08	1.3548e+08	1.75206e+08	1.03764e+08	1.87421e+08	1.47907e+08	1.70031e+08	1.68635e+08	1.65285e+08	2.11974e+08	2.25294e+08
patZ	3.23122e+07	2.46789e+07	1.69462e+07	2.2556e+07	1.86746e+07	2.37685e+07	8.02549e+06	1.74232e+07	7.50962e+06	5.42201e+06	4.35188e+06	2.62064e+06	397745	1.32271e+06
ribE	1.21498e+08	8.96674e+07	8.77005e+07	8.90555e+07	9.96955e+07	1.23919e+08	1.35441e+08	1.27724e+08	1.26811e+08	1.8937e+08	1.33259e+08	1.78497e+08	2.17527e+08	2.05213e+08
ribC	7.54046e+07	7.31275e+07	9.19022e+07	7.9028e+07	8.45702e+07	7.54838e+07	8.75957e+07	6.87448e+07	7.43119e+07	8.31573e+07	6.4522e+07	7.37312e+07	8.30141e+07	7.68772e+07
menB	2.00271e+08	2.43202e+08	2.45315e+08	2.29909e+08	2.28639e+08	2.52753e+08	2.2267e+08	1.81571e+08	1.70314e+08	1.36103e+08	1.45909e+08	1.36534e+08	5.74239e+07	4.87228e+07
murC	4.01094e+07	4.32409e+07	4.34079e+07	4.66665e+07	6.15227e+07	7.78205e+07	8.55372e+07	6.64976e+07	9.62718e+07	1.12764e+08	1.2299e+08	1.19492e+08	1.54803e+08	1.49693e+08
rpsP	4.90857e+08	5.02462e+08	3.08644e+08	3.09141e+08	3.59655e+08	3.46487e+08	1.58314e+08	5.18854e+08	2.60409e+08	1.02279e+08	1.77727e+08	1.91999e+08	1.02194e+08	8.82887e+07
ldhA	3.58975e+07	2.71137e+07	2.86303e+07	2.89451e+07	2.54595e+07	2.86586e+07	2.81554e+07	1.85978e+07	1.54094e+07	1.38976e+07	1.26863e+07	1.13985e+07	1.10639e+07	8.05481e+06
slyD	1.64913e+08	1.19162e+08	1.16308e+08	1.37887e+08	1.09544e+08	1.35439e+08	3.55807e+07	2.05389e+08	9.75746e+07	2.56441e+07	4.41043e+07	4.24342e+07	3.71301e+07	3.88417e+07
fadE	2.12662e+07	2.06308e+07	2.23662e+07	1.66659e+07	2.24443e+07	2.29708e+07	1.73298e+07	1.80109e+07	1.05368e+07	1.85837e+07	1.02656e+07	9.83301e+06	9.62107e+06	8.6952e+06
nagE	3.52854e+07	2.89533e+07	4.55963e+07	3.96162e+07	4.55904e+07	3.68086e+07	5.28234e+07	2.98258e+07	4.14749e+07	4.8597e+07	3.80332e+07	3.444e+07	4.13221e+07	5.73374e+07
cpxR	1.45589e+08	1.52245e+08	1.36391e+08	1.49047e+08	1.19627e+08	1.10203e+08	6.06971e+07	1.01321e+08	5.48864e+07	4.23748e+07	3.38856e+07	2.99209e+07	1.04651e+07	7.68865e+06
gpsA	3.23136e+07	2.1476e+07	2.70219e+07	2.71147e+07	2.83319e+07	2.03189e+07	3.04346e+07	2.3461e+07	2.76506e+07	2.68379e+07	2.20052e+07	2.74155e+07	3.15668e+07	2.39527e+07
prfA	4.25574e+07	4.1471e+07	5.50925e+07	5.2882e+07	5.99273e+07	5.45124e+07	6.49189e+07	5.21015e+07	5.63014e+07	6.4787e+07	5.63204e+07	6.18161e+07	6.21572e+07	5.46657e+07
mnmE	1.76017e+07	8.91908e+06	9.917e+06	1.10673e+07	1.53672e+07	1.61806e+07	1.43298e+07	1.53128e+07	1.81147e+07	1.52825e+07	1.50967e+07	1.45527e+07	1.48645e+07	1.55263e+07
ydcH	2.62275e+08	4.3662e+08	2.77754e+08	2.96751e+08	1.90338e+08	1.95604e+08	1.51668e+08	1.54898e+08	9.10176e+07	9.85983e+07	7.84203e+07	6.72485e+07	6.26175e+07	6.38122e+07
usg	6.29204e+07	6.47484e+07	6.76751e+07	7.16412e+07	9.37409e+07	5.75038e+07	8.33432e+07	9.07899e+07	7.48729e+07	6.76675e+07	8.37495e+07	6.57411e+07	6.09771e+07	5.54626e+07
hisG	5.39005e+07	4.95932e+07	4.74546e+07	5.06967e+07	4.11443e+07	4.79618e+07	2.89038e+07	4.64053e+07	2.09913e+07	1.21827e+07	1.5594e+07	1.95854e+07	1.08467e+07	9.84284e+06
glpT	2.27948e+08	2.2777e+08	1.77394e+08	2.01315e+08	1.86177e+08	1.94894e+08	7.41524e+07	1.45193e+08	5.48923e+07	3.73486e+07	4.09815e+07	3.21176e+07	4.10436e+07	4.00881e+07
metH	2.21128e+07	1.56999e+07	1.7505e+07	1.96357e+07	1.78624e+07	2.79756e+07	2.89813e+07	1.65977e+07	2.30089e+07	2.95057e+07	2.83378e+07	1.91447e+07	2.77196e+07	2.66999e+07
corC	2.26084e+07	2.38638e+07	2.16596e+07	2.88763e+07	2.93273e+07	2.45705e+07	3.76577e+07	3.72104e+07	4.05246e+07	3.59652e+07	3.8137e+07	3.71046e+07	3.30752e+07	3.10649e+07
yhcB	5.32211e+07	7.6621e+07	6.27675e+07	5.7199e+07	5.69259e+07	8.14224e+07	6.95766e+07	7.49211e+07	5.908e+07	9.76517e+07	7.1926e+07	7.201e+07	7.68649e+07	9.98195e+07
sspA	1.17979e+08	7.28299e+07	5.93643e+07	5.74556e+07	7.59948e+07	9.07957e+07	6.11234e+07	7.488e+07	5.16743e+07	4.03844e+07	4.80384e+07	3.79235e+07	1.59976e+07	1.55078e+07
gatD	4.16194e+07	3.85761e+07	4.0033e+07	4.04107e+07	3.44221e+07	3.62257e+07	3.66563e+07	2.94937e+07	2.76827e+07	3.16541e+07	1.89506e+07	1.93413e+07	9.95792e+06	8.95033e+06
gshB	8.70062e+07	1.04601e+08	9.87679e+07	8.72689e+07	8.26976e+07	8.6906e+07	7.2568e+07	7.76145e+07	7.43427e+07	8.83881e+07	5.74575e+07	7.80485e+07	7.90676e+07	8.81148e+07
fur	8.48733e+07	8.2309e+07	8.11326e+07	8.40665e+07	8.71922e+07	9.60608e+07	8.62347e+07	1.01944e+08	9.85146e+07	9.57352e+07	9.97473e+07	1.05826e+08	1.03663e+08	1.00449e+08
zipA	6.39357e+07	7.96031e+07	7.42119e+07	7.86897e+07	6.54253e+07	7.74825e+07	3.52268e+07	7.20285e+07	3.70125e+07	2.44902e+07	2.46271e+07	2.07982e+07	1.97846e+07	1.58476e+07
ybaY	2.85367e+08	3.2313e+08	1.72943e+08	1.93865e+08	1.59209e+08	3.28393e+08	1.62468e+08	2.63498e+08	7.25052e+07	4.42251e+07	5.03002e+07	6.17891e+07	2.80693e+07	3.39048e+07
rsmB	1.55305e+07	1.25749e+07	1.40092e+07	9.38959e+06	1.54761e+07	1.31963e+07	2.06322e+07	2.11778e+07	1.91739e+07	2.38855e+07	2.38694e+07	2.64351e+07	3.28012e+07	3.4011e+07
mppA	4.99904e+07	3.68096e+07	4.2185e+07	3.93301e+07	3.04977e+07	3.20817e+07	3.24457e+07	3.2227e+07	2.66777e+07	2.5966e+07	1.92624e+07	1.91596e+07	1.73956e+07	1.30991e+07
panB	8.32774e+07	8.5819e+07	1.03071e+08	1.09165e+08	1.01757e+08	9.63971e+07	1.06665e+08	1.0153e+08	9.47573e+07	8.6811e+07	7.53964e+07	8.97555e+07	5.38811e+07	4.40072e+07
cheA	7.69243e+07	4.37634e+07	3.45257e+07	3.53026e+07	3.35028e+07	2.8846e+08	2.72823e+08	6.7243e+07	6.89443e+07	3.72103e+08	2.59188e+08	1.71113e+07	1.02582e+07	6.43433e+06
cdd	6.67027e+07	5.17392e+07	6.76014e+07	5.58407e+07	4.93456e+07	4.38165e+07	4.60642e+07	4.16383e+07	2.75251e+07	2.27286e+07	1.76267e+07	2.12373e+07	1.25053e+07	1.45697e+07
sra	9.34047e+08	1.55841e+09	1.04657e+09	1.21204e+09	9.18588e+08	1.2043e+09	7.78417e+08	9.98509e+08	6.29944e+08	7.65431e+08	6.16564e+08	4.32776e+08	3.36891e+08	3.59821e+08
trmA	1.5603e+07	1.23311e+07	1.4392e+07	1.75069e+07	2.64465e+07	1.70727e+07	2.12714e+07	3.15394e+07	3.64377e+07	1.93149e+07	2.65958e+07	1.83138e+07	2.1185e+07	1.66259e+07
cspC	6.04554e+08	4.63104e+08	5.53806e+08	6.9224e+08	4.38355e+08	3.77729e+08	5.33204e+08	5.23202e+08	4.77767e+08	3.79784e+08	2.6305e+08	3.99321e+08	4.40673e+08	5.07607e+08
lpp	1.96205e+08	2.42005e+08	2.83999e+08	2.18931e+08	3.14694e+08	2.8977e+08	4.05629e+08	2.45928e+08	2.70508e+08	4.38174e+08	3.07094e+08	2.88289e+08	2.70738e+08	2.88238e+08
purH	5.47431e+06	6.10374e+06	8.06004e+06	1.17186e+07	1.01237e+07	1.09092e+07	1.37238e+07	1.8638e+07	1.96322e+07	2.40754e+07	2.85638e+07	3.29109e+07	3.82615e+07	3.84524e+07
qorB	1.5763e+07	1.25965e+07	1.51095e+07	1.34599e+07	1.65163e+07	1.74226e+07	2.82579e+07	2.43642e+07	2.93964e+07	3.24518e+07	1.85271e+07	2.24935e+07	2.7894e+07	2.3083e+07
oxyR	2.75062e+07	2.8427e+07	3.28618e+07	2.71454e+07	2.60926e+07	2.86349e+07	1.47771e+07	2.67456e+07	1.29625e+07	1.10315e+07	1.00066e+07	1.1517e+07	9.81281e+06	9.31605e+06
gph	3.14456e+07	3.83736e+07	2.82732e+07	3.43138e+07	2.07872e+07	2.22042e+07	1.87185e+07	4.3376e+07	2.76365e+07	1.79438e+07	1.99205e+07	2.44918e+07	2.45489e+07	2.22618e+07
ihfB	6.92644e+08	9.1193e+08	6.97919e+08	7.08575e+08	6.89671e+08	6.48832e+08	6.11744e+08	5.47061e+08	4.51538e+08	5.77898e+08	4.07907e+08	3.25704e+08	2.048e+08	1.92883e+08
bamB	5.92201e+07	5.27288e+07	5.51152e+07	5.93133e+07	6.62226e+07	5.93225e+07	8.40578e+07	6.83548e+07	7.57556e+07	7.60734e+07	7.02678e+07	7.07753e+07	1.0662e+08	8.97191e+07
yegD	0	0	2.91512e+06	1.75505e+06	1.96487e+07	2.68277e+07	3.19113e+07	4.43796e+07	4.88276e+07	5.61691e+07	4.20488e+07	4.53244e+07	3.20994e+07	3.40406e+07
yjdN	7.3458e+07	7.38788e+07	8.35711e+07	8.12534e+07	7.38391e+07	7.04799e+07	7.29139e+07	6.49809e+07	5.67859e+07	6.89588e+07	3.66067e+07	4.87892e+07	3.29216e+07	2.86995e+07
speB	4.57317e+07	3.07181e+07	4.5481e+07	3.7344e+07	4.28772e+07	2.6692e+07	2.36672e+07	3.13253e+07	2.10507e+07	8.56436e+06	1.36399e+07	1.51856e+07	1.20545e+07	8.43056e+06
parE	1.06124e+07	8.51411e+06	1.02234e+07	1.08477e+07	1.36615e+07	1.24911e+07	1.69041e+07	1.78767e+07	2.19054e+07	2.29401e+07	2.65123e+07	2.66402e+07	3.0552e+07	3.02619e+07
yheS	1.02755e+07	1.50437e+07	1.28684e+07	1.43405e+07	1.41914e+07	1.04044e+07	1.3674e+07	1.46902e+07	1.95613e+07	1.9489e+07	1.94962e+07	1.99736e+07	2.14552e+07	1.7773e+07
gsiB	3.28531e+07	1.28457e+07	1.94502e+07	1.91096e+07	1.37639e+07	1.55435e+07	1.59099e+07	1.36544e+07	1.18322e+07	1.27437e+07	4.00289e+06	7.44669e+06	3.50056e+06	3.91152e+06
rdgB	3.52049e+07	3.79424e+07	3.74678e+07	3.62373e+07	4.49909e+07	4.258e+07	5.48296e+07	5.08954e+07	5.52707e+07	5.89307e+07	6.00191e+07	6.5799e+07	5.79289e+07	6.7399e+07
lptE	5.92264e+07	8.79816e+07	7.46393e+07	9.99324e+07	9.93452e+07	1.21662e+08	1.39152e+08	1.28898e+08	1.45257e+08	2.15438e+08	1.72092e+08	1.89069e+08	2.40271e+08	2.62609e+08
glcG	7.06901e+07	1.20758e+08	9.6181e+07	9.54431e+07	8.37501e+07	7.85773e+07	9.15577e+07	8.83396e+07	7.52244e+07	9.21526e+07	6.27007e+07	6.49428e+07	3.96173e+07	4.23826e+07
ahr	5.46662e+07	4.69145e+07	5.21508e+07	5.74764e+07	5.47531e+07	4.35974e+07	4.69622e+07	4.11826e+07	3.82103e+07	3.06047e+07	2.62317e+07	2.49729e+07	1.45301e+07	7.9799e+06
dadX	1.00768e+08	6.29827e+07	7.86603e+07	7.42662e+07	6.81668e+07	5.1573e+07	5.45376e+07	4.46958e+07	4.74008e+07	3.39215e+07	2.66928e+07	2.82412e+07	1.23914e+07	9.63809e+06
amn	4.84173e+07	5.69959e+07	3.35931e+07	4.91577e+07	4.22638e+07	4.49235e+07	3.18369e+07	3.25506e+07	2.89184e+07	3.80369e+07	2.10115e+07	2.42436e+07	2.12963e+07	2.27985e+07
yrdA	5.669e+07	6.24416e+07	6.5378e+07	7.48371e+07	6.61386e+07	7.03215e+07	6.85985e+07	6.96495e+07	5.97624e+07	5.53408e+07	4.36795e+07	4.32448e+07	4.67485e+07	4.1924e+07
rdgC	3.13979e+07	2.25837e+07	2.27813e+07	2.92746e+07	3.56785e+07	2.97407e+07	2.79942e+07	3.32303e+07	3.23296e+07	2.23219e+07	2.51055e+07	2.356e+07	1.70738e+07	1.3398e+07
fliF	2.23675e+07	2.44237e+07	2.11451e+07	1.99073e+07	1.78637e+07	1.61014e+07	1.90939e+07	1.26213e+07	1.27884e+07	1.37292e+07	9.49245e+06	1.07156e+07	1.55734e+07	1.7054e+07
sodB	3.25712e+08	1.63467e+08	1.704e+08	1.53135e+08	1.96524e+08	1.28379e+08	9.58845e+07	1.08882e+08	1.02871e+08	4.8253e+07	6.77758e+07	6.52763e+07	4.38959e+07	3.36447e+07
pssA	5.63897e+07	3.90407e+07	4.90436e+07	4.50203e+07	5.40284e+07	5.49993e+07	4.2499e+07	4.70356e+07	2.94001e+07	2.53501e+07	2.9337e+07	2.50121e+07	2.14205e+07	1.87526e+07
pspE	7.37427e+07	1.17341e+08	5.27753e+07	5.055e+07	5.03099e+07	5.38359e+07	2.8741e+07	4.18979e+07	1.72777e+07	2.46687e+07	1.61349e+07	1.81427e+07	9.64402e+06	3.56602e+07
nemA	1.36433e+07	1.47391e+07	1.42685e+07	1.08739e+07	3.13191e+07	2.47243e+07	4.97452e+07	4.25622e+07	6.92567e+07	6.10738e+07	8.54313e+07	8.30136e+07	7.89116e+07	7.45293e+07
ybgI	4.14294e+07	2.31323e+07	2.3578e+07	2.41104e+07	1.89985e+07	1.6105e+07	7.78787e+06	9.29492e+06	1.21151e+07	9.63536e+06	5.68909e+06	5.35822e+06	5.68095e+06	8.18414e+06
pyrI	9.56201e+07	1.10962e+08	1.18151e+08	9.67095e+07	9.80439e+07	7.95337e+07	6.4358e+07	6.45643e+07	4.91767e+07	3.52118e+07	3.61792e+07	3.28483e+07	8.54515e+06	1.47938e+07
yiaF	7.37611e+07	7.1336e+07	7.25678e+07	7.81471e+07	6.41288e+07	6.55437e+07	7.32662e+07	6.76138e+07	7.48041e+07	5.27196e+07	7.01539e+07	6.11656e+07	6.24908e+07	5.86151e+07
iscR	3.97218e+07	6.43733e+07	8.72013e+07	8.69673e+07	1.17039e+08	1.01196e+08	1.5957e+08	1.21872e+08	1.50774e+08	2.10944e+08	1.90532e+08	1.94851e+08	2.09837e+08	2.49957e+08
rmf	7.0323e+08	1.26191e+09	3.2517e+08	3.20015e+08	8.66592e+06	5.74758e+06	3.43658e+06	3.67933e+06	4.67556e+06	8.38699e+06	2.80796e+06	4.65547e+06	1.35025e+07	1.69505e+07
astD	2.90235e+07	2.26413e+07	2.49332e+07	2.44819e+07	2.98682e+07	1.88114e+07	2.04453e+07	2.07758e+07	1.31397e+07	1.89294e+07	1.02297e+07	1.08862e+07	1.12896e+07	8.32768e+06
gudD	3.17927e+07	2.29267e+07	2.7165e+07	2.29642e+07	2.07083e+07	1.60383e+07	1.58998e+07	1.42599e+07	1.03322e+07	5.39321e+06	4.13256e+06	2.89857e+06	2.19795e+06	1.64486e+06
nrdB	3.23453e+07	1.01586e+07	1.57058e+07	1.85946e+07	3.1418e+07	3.7698e+07	3.25024e+07	3.57039e+07	3.0458e+07	1.30423e+07	1.75632e+07	1.90023e+07	1.00827e+07	5.4781e+06
mscM	5.58544e+06	2.52816e+06	4.23448e+06	5.44315e+06	5.23391e+06	7.54653e+06	7.40586e+06	6.5266e+06	1.03029e+07	7.17108e+06	8.37544e+06	8.62621e+06	3.82142e+06	3.46563e+06
speA	7.51137e+07	7.01062e+07	7.22846e+07	6.5775e+07	1.00028e+08	8.49276e+07	1.6452e+08	9.30334e+07	1.65413e+08	2.26571e+08	1.80439e+08	2.13797e+08	2.70875e+08	2.55076e+08
moaB	1.30426e+08	1.22305e+08	1.01208e+08	1.13856e+08	7.72131e+07	8.58467e+07	4.32745e+07	8.54983e+07	3.34085e+07	2.08411e+07	2.10043e+07	2.68767e+07	1.80779e+07	1.72048e+07
ddlA	4.39429e+07	2.51608e+07	3.46553e+07	3.06124e+07	3.01444e+07	2.61108e+07	3.23933e+07	2.81886e+07	3.14401e+07	2.20838e+07	2.33995e+07	2.70455e+07	2.23206e+07	1.71015e+07
uvrB	3.67074e+07	3.45618e+07	3.49453e+07	3.23818e+07	3.42693e+07	3.24892e+07	3.09862e+07	2.883e+07	2.87618e+07	2.14394e+07	2.3932e+07	2.06288e+07	1.26502e+07	1.21787e+07
lldD	2.4042e+07	1.95819e+07	2.12658e+07	3.16477e+07	2.02896e+07	1.55614e+07	2.21779e+07	1.37516e+07	1.76283e+07	6.62572e+06	5.74335e+06	8.62189e+06	2.11483e+06	5.47108e+06
rpmB	5.30864e+08	1.04632e+09	9.81786e+08	6.53936e+08	1.21262e+09	1.11152e+09	1.76865e+09	1.44121e+09	1.6572e+09	2.2965e+09	2.60941e+09	2.50631e+09	2.43557e+09	3.09615e+09
ydjA	1.10113e+08	1.15264e+08	1.28369e+08	1.1841e+08	1.10711e+08	1.39132e+08	1.17427e+08	1.15991e+08	1.1326e+08	1.60174e+08	1.08909e+08	9.63444e+07	1.10464e+08	1.36541e+08
yibN	6.63387e+07	3.82454e+07	5.15032e+07	5.13035e+07	5.77491e+07	4.92431e+07	4.95732e+07	5.9454e+07	5.28615e+07	4.7561e+07	5.3428e+07	6.13686e+07	7.10184e+07	7.03851e+07
dusA	1.03126e+07	8.56134e+06	7.71625e+06	1.09362e+07	1.52133e+07	1.53374e+07	2.08296e+07	2.58734e+07	2.48202e+07	2.6819e+07	2.47013e+07	3.33706e+07	3.13808e+07	2.60968e+07
yniA	6.6171e+07	5.57502e+07	4.85754e+07	4.75483e+07	3.97415e+07	2.49639e+07	1.42634e+07	2.67235e+07	1.3227e+07	6.79715e+06	9.75117e+06	1.05237e+07	5.29872e+06	6.96002e+06
oppF	4.66117e+07	3.56649e+07	4.37903e+07	4.17833e+07	3.94646e+07	3.47559e+07	3.1806e+07	3.73186e+07	2.36906e+07	3.04771e+07	2.1777e+07	2.21842e+07	2.26876e+07	3.58083e+07
proC	1.35915e+08	1.40743e+08	1.27748e+08	1.33389e+08	1.25614e+08	1.30466e+08	7.56587e+07	1.12248e+08	6.98938e+07	4.54808e+07	4.84611e+07	4.41545e+07	2.92671e+07	2.34009e+07
tehB	5.21418e+07	3.89634e+07	4.29904e+07	4.24592e+07	4.63417e+07	3.55524e+07	3.86045e+07	4.22644e+07	3.97437e+07	3.40433e+07	3.23475e+07	2.98288e+07	2.22026e+07	2.18452e+07
stpA	3.146e+07	4.88657e+07	3.78747e+07	3.37533e+07	3.29816e+07	3.62647e+07	5.10781e+07	3.79265e+07	7.48727e+07	1.01562e+08	1.46137e+08	1.47845e+08	1.65862e+08	1.71664e+08
ppk	2.45048e+07	2.40447e+07	2.37565e+07	2.34334e+07	2.20041e+07	1.93739e+07	2.00677e+07	1.48109e+07	1.60454e+07	1.15642e+07	1.16856e+07	1.0532e+07	6.56728e+06	2.85947e+06
ycaO	6.74077e+06	4.58561e+06	1.46976e+07	1.42041e+07	3.67191e+07	3.54122e+07	6.35329e+07	5.50123e+07	6.5837e+07	6.3741e+07	5.81098e+07	7.15839e+07	6.07711e+07	5.06788e+07
fdx	5.23373e+07	8.76883e+07	8.22096e+07	7.90963e+07	1.19303e+08	1.39943e+08	1.27509e+08	1.73556e+08	1.34134e+08	1.27166e+08	1.78644e+08	1.72455e+08	1.4111e+08	1.96261e+08
guaC	4.36364e+07	4.03004e+07	4.02537e+07	4.27907e+07	4.54235e+07	3.85717e+07	3.82457e+07	3.40928e+07	3.4215e+07	4.63064e+07	2.36005e+07	2.0035e+07	1.59873e+07	1.21683e+07
fadA	3.61754e+07	3.21358e+07	3.53616e+07	3.57882e+07	3.04671e+07	2.19789e+07	2.30954e+07	2.40934e+07	1.55773e+07	1.30361e+07	7.25978e+06	1.14012e+07	7.06601e+06	6.376e+06
purR	1.60566e+07	1.67958e+07	9.64466e+06	1.06651e+07	2.26147e+07	1.50082e+07	2.45482e+07	1.5186e+07	2.43101e+07	1.40873e+07	2.35264e+07	2.76774e+07	2.09869e+07	2.37673e+07
yccJ	1.34345e+08	1.56576e+08	9.67303e+07	1.02276e+08	6.94033e+07	4.9927e+07	2.10307e+07	6.88788e+07	2.47416e+07	1.38648e+07	2.09823e+07	3.20506e+07	1.30813e+07	4.73996e+06
yfbU	9.88923e+07	8.89186e+07	8.12562e+07	8.24588e+07	7.7135e+07	6.19309e+07	6.5744e+07	6.32213e+07	5.27472e+07	6.11722e+07	4.91611e+07	5.82049e+07	5.08651e+07	5.48581e+07
bfr	2.02714e+07	1.85673e+07	1.66069e+07	1.45379e+07	1.07893e+07	9.03472e+06	8.07164e+06	7.1059e+06	6.06877e+06	4.51705e+06	8.97413e+06	6.40024e+06	3.83003e+06	159285
accB	1.02795e+08	1.39688e+08	1.00109e+08	8.92787e+07	1.48104e+08	1.71266e+08	2.52191e+08	2.61911e+08	3.73753e+08	7.40798e+08	7.30989e+08	9.46484e+08	1.09829e+09	1.40693e+09
ybhB	7.16494e+07	5.3915e+07	4.18792e+07	4.80425e+07	4.57135e+07	3.82534e+07	2.56127e+07	5.32287e+07	3.68572e+07	1.13987e+07	2.84483e+07	3.87564e+07	1.77852e+07	2.69718e+07
yjdM	1.79972e+08	2.87303e+08	2.90708e+08	2.33349e+08	2.4945e+08	2.49853e+08	3.07677e+08	2.25342e+08	2.43174e+08	2.81907e+08	2.58734e+08	2.70288e+08	1.76597e+08	1.63026e+08
msrB	1.84118e+08	1.56801e+08	1.5004e+08	1.35602e+08	9.96666e+07	1.15014e+08	7.40166e+07	9.9742e+07	6.33458e+07	6.46342e+07	4.87474e+07	6.86289e+07	4.79752e+07	1.15552e+07
ghrB	7.24384e+07	9.19247e+07	8.10086e+07	8.39754e+07	7.32695e+07	6.39681e+07	7.16948e+07	6.46515e+07	5.43548e+07	5.36949e+07	4.69869e+07	5.09646e+07	3.83159e+07	3.64371e+07
gor	3.86228e+07	1.75153e+07	2.02847e+07	2.09694e+07	2.64298e+07	1.94107e+07	1.62687e+07	2.31993e+07	1.68816e+07	1.4719e+07	1.82989e+07	2.00359e+07	2.89209e+07	3.06147e+07
fldA	2.53546e+08	2.33861e+08	2.22977e+08	2.50933e+08	2.1112e+08	2.40665e+08	1.16936e+08	2.39223e+08	1.44543e+08	5.82207e+07	8.90857e+07	7.84334e+07	6.99642e+07	4.46186e+07
preA	5.809e+07	5.59443e+07	9.31134e+07	5.66232e+07	5.55581e+07	5.64469e+07	8.13143e+07	4.61755e+07	3.55238e+07	7.34931e+07	3.42468e+07	4.60899e+07	2.67065e+07	3.26599e+07
ftsA	1.1875e+07	7.81982e+06	1.22348e+07	9.60427e+06	8.65332e+06	1.38302e+07	1.26023e+07	9.31691e+06	1.26268e+07	1.76004e+07	1.44849e+07	1.54788e+07	1.46178e+07	1.01751e+07
tatA	5.23044e+07	9.3022e+07	7.36631e+07	7.08373e+07	7.81801e+07	7.82082e+07	1.0213e+08	7.13013e+07	8.20657e+07	1.431e+08	1.1007e+08	9.64099e+07	7.75892e+07	7.99762e+07
yjgA	8.21929e+07	5.79567e+07	4.64231e+07	4.42885e+07	4.33949e+07	3.67478e+07	3.48792e+07	4.41195e+07	3.48133e+07	2.56418e+07	2.91567e+07	3.03155e+07	3.37428e+07	2.53273e+07
hpt	5.16288e+07	3.65554e+07	4.45646e+07	4.3386e+07	5.01181e+07	5.51911e+07	3.40056e+07	8.19729e+07	6.01395e+07	1.21693e+07	3.41232e+07	2.66094e+07	6.15781e+06	4.42047e+06
rseB	8.88285e+07	7.56392e+07	9.2527e+07	7.60642e+07	9.69495e+07	9.3162e+07	1.28707e+08	8.22546e+07	1.14956e+08	1.02525e+08	1.04124e+08	9.90185e+07	7.21411e+07	6.64235e+07
ykgE	3.94848e+07	4.48427e+07	5.14814e+07	4.94723e+07	4.11198e+07	4.57655e+07	3.58597e+07	4.41345e+07	3.05331e+07	3.43175e+07	2.4984e+07	3.2751e+07	2.21822e+07	1.61171e+07
rpmF	4.88832e+08	5.76991e+08	4.93455e+08	5.66703e+08	6.13962e+08	7.54376e+08	3.89734e+08	1.05187e+09	6.171e+08	2.05326e+08	2.70132e+08	1.04899e+08	9.50587e+07	9.31911e+07
yciN	5.7674e+07	6.59795e+07	4.41451e+07	4.44092e+07	4.11862e+07	3.8013e+07	2.84855e+07	3.95407e+07	2.96397e+07	2.7337e+07	3.39768e+07	3.25297e+07	1.8561e+07	1.17785e+07
yegQ	2.32392e+07	2.35242e+07	4.5112e+07	4.1886e+07	8.77095e+07	6.91549e+07	9.70317e+07	8.64941e+07	9.52107e+07	8.13417e+07	8.33006e+07	7.55896e+07	5.7098e+07	4.79666e+07
rpmA	4.10697e+08	5.13401e+08	4.34381e+08	4.28699e+08	6.38272e+08	6.6976e+08	5.57971e+08	8.17465e+08	7.46722e+08	4.16157e+08	7.32824e+08	7.69293e+08	3.77818e+08	3.76628e+08
serC	4.52017e+07	2.6035e+07	2.96707e+07	3.2664e+07	3.31103e+07	3.42242e+07	3.72852e+07	2.87079e+07	3.0141e+07	3.78983e+07	2.43747e+07	2.50057e+07	3.34292e+07	3.00596e+07
yeeN	6.7825e+07	8.69851e+07	7.23395e+07	8.96772e+07	8.81781e+07	6.81166e+07	8.54849e+07	8.78197e+07	8.638e+07	1.04041e+08	1.09164e+08	1.34307e+08	1.77284e+08	1.74504e+08
yraP	5.92787e+07	6.52002e+07	6.93864e+07	6.67673e+07	8.83103e+07	5.87032e+07	8.21456e+07	4.36849e+07	7.20615e+07	7.06921e+07	6.15666e+07	6.31241e+07	6.32279e+07	6.03513e+07
rplU	5.09629e+08	6.27675e+08	4.37973e+08	3.95464e+08	5.56824e+08	4.49222e+08	6.41072e+08	4.72847e+08	7.91259e+08	6.66834e+08	1.00039e+09	1.07175e+09	1.13292e+09	1.00774e+09
pstB	2.35621e+06	3.76746e+06	6.20195e+06	6.15593e+06	2.39481e+07	2.24585e+07	2.71105e+07	2.56602e+07	2.52281e+07	1.93282e+07	1.80666e+07	1.68793e+07	1.24233e+07	1.29257e+07
yffS	3.23903e+07	4.26617e+07	4.61879e+07	3.17465e+07	2.70769e+07	2.1217e+07	2.10167e+07	1.84742e+07	1.45391e+07	1.8162e+07	9.63883e+06	1.26548e+07	9.35973e+06	9.43883e+06
pdxI	5.44583e+07	3.24415e+07	3.68186e+07	3.17625e+07	2.81991e+07	2.53982e+07	1.3933e+07	2.03076e+07	1.24321e+07	8.60082e+06	7.79586e+06	8.66036e+06	2.13208e+06	1.75538e+06
mscK	5.35087e+06	3.96307e+06	8.22239e+06	9.92505e+06	1.34874e+07	1.22443e+07	2.34316e+07	1.49009e+07	2.21687e+07	1.83421e+07	2.11239e+07	1.98206e+07	2.483e+07	2.6214e+07
hflX	2.96945e+07	1.89338e+07	2.26815e+07	2.38234e+07	1.91034e+07	1.29764e+07	1.85153e+07	1.82736e+07	1.84304e+07	1.64825e+07	1.41392e+07	1.53244e+07	1.51969e+07	5.21339e+06
btuB	1.8633e+07	1.06047e+07	1.44492e+07	1.39822e+07	1.76846e+07	1.50861e+07	2.75761e+07	1.6416e+07	3.10713e+07	3.87452e+07	3.57156e+07	3.63909e+07	5.36001e+07	5.12408e+07
dsdA	4.62495e+07	5.89308e+07	7.23809e+07	6.44052e+07	6.88741e+07	5.90774e+07	5.05458e+07	5.0342e+07	4.86628e+07	4.9267e+07	2.72041e+07	2.91879e+07	1.91511e+07	2.23201e+07
fucO	3.4699e+07	3.00619e+07	2.26051e+07	2.9982e+07	1.83958e+07	1.84078e+07	1.48575e+07	1.92074e+07	8.86466e+06	1.0564e+07	5.8115e+06	6.91057e+06	3.41011e+06	0
nagA	3.55506e+07	3.95775e+07	4.91115e+07	4.94331e+07	4.63169e+07	3.74639e+07	5.16194e+07	3.54311e+07	3.49359e+07	4.38187e+07	3.06195e+07	3.49341e+07	4.14924e+07	4.02429e+07
mlaF	1.71868e+07	1.74903e+07	2.36906e+07	1.77427e+07	2.38492e+07	2.63315e+07	1.85315e+07	2.63838e+07	1.95337e+07	2.25351e+07	1.98183e+07	2.09991e+07	2.26067e+07	2.69277e+07
yccU	6.13289e+07	4.1558e+07	4.01927e+07	3.89232e+07	2.68882e+07	2.40172e+07	2.03646e+07	2.98035e+07	1.66494e+07	1.03629e+07	1.13337e+07	1.67532e+07	9.89519e+06	6.18902e+06
ptsH	3.11346e+08	3.70745e+08	3.05054e+08	3.20888e+08	2.45068e+08	3.40568e+08	1.90076e+08	2.81545e+08	1.61926e+08	1.61579e+08	1.21271e+08	1.02196e+08	1.70213e+08	1.46305e+08
ggt	1.62209e+07	1.57546e+07	1.69292e+07	1.7209e+07	1.16139e+07	2.12055e+07	1.15118e+07	1.60578e+07	1.19874e+07	1.30813e+07	6.84624e+06	6.9956e+06	6.30025e+06	4.77445e+06
yeiP	7.13231e+07	5.97982e+07	6.68815e+07	6.91617e+07	9.32745e+07	9.74833e+07	1.01747e+08	1.20588e+08	1.15327e+08	9.34337e+07	1.28096e+08	1.07241e+08	1.38206e+08	1.31614e+08
atpC	9.96055e+07	9.79757e+07	8.7824e+07	9.02054e+07	9.04063e+07	8.52679e+07	7.91519e+07	9.4362e+07	9.48074e+07	5.79266e+07	7.85824e+07	7.77325e+07	7.8219e+07	6.74679e+07
yceH	3.89384e+07	2.73012e+07	2.92406e+07	2.4599e+07	2.25424e+07	2.72775e+07	2.30631e+07	1.93023e+07	1.56431e+07	2.04084e+07	1.46676e+07	1.66799e+07	1.6982e+07	1.67284e+07
gldA	1.75523e+08	1.1178e+08	1.4937e+08	1.25081e+08	1.31624e+08	9.1934e+07	7.41489e+07	5.83387e+07	5.2849e+07	5.54066e+07	3.32386e+07	4.42381e+07	3.06239e+07	3.39972e+07
eco	5.05648e+07	4.66772e+07	3.92716e+07	3.67386e+07	3.63465e+07	3.08757e+07	2.78767e+07	2.87182e+07	2.08317e+07	2.15248e+07	1.96084e+07	2.28891e+07	1.11462e+07	1.11691e+07
yciE	1.09453e+08	1.6778e+08	1.53491e+08	1.18401e+08	1.2993e+08	8.53257e+07	1.25083e+08	9.09362e+07	9.3197e+07	1.13711e+08	8.11926e+07	7.96792e+07	4.0254e+07	4.08454e+07
uspF	3.78596e+08	3.40741e+08	2.71819e+08	3.26626e+08	2.57583e+08	2.78823e+08	1.78e+08	2.71847e+08	1.39523e+08	9.77472e+07	1.16311e+08	1.21342e+08	4.85078e+07	6.10045e+07
yejK	1.84829e+07	1.2222e+07	1.04499e+07	1.18635e+07	1.07874e+07	9.88289e+06	4.55397e+06	8.88469e+06	6.42283e+06	2.08329e+06	5.23596e+06	6.42291e+06	3.40133e+06	3.47036e+06
prpE	6.16355e+07	5.76725e+07	5.94423e+07	5.39264e+07	4.58371e+07	3.76643e+07	3.68933e+07	2.98416e+07	2.37958e+07	1.81611e+07	1.32768e+07	1.23905e+07	3.48726e+06	4.00505e+06
glyQ	6.80114e+07	7.90677e+07	8.49772e+07	9.07937e+07	1.19538e+08	1.64842e+08	2.09433e+08	1.40968e+08	2.90383e+08	5.33854e+08	3.88947e+08	3.64749e+08	6.36464e+08	9.65463e+08
ycbX	2.39227e+07	2.27451e+07	2.60125e+07	2.71172e+07	2.17162e+07	3.17804e+07	2.43089e+07	2.8443e+07	2.15712e+07	2.47926e+07	1.92431e+07	2.70275e+07	2.50978e+07	2.27342e+07
cirA	643771	743566	2.65858e+06	2.88523e+06	3.30636e+06	3.71631e+06	8.73318e+06	6.5615e+06	1.78171e+07	1.65314e+07	2.41991e+07	2.04458e+07	2.42716e+07	2.16443e+07
cspE	5.24544e+08	3.70145e+08	5.4156e+08	4.82176e+08	4.05528e+08	3.25848e+08	3.49172e+08	4.46725e+08	4.87185e+08	2.18756e+08	3.47979e+08	4.77828e+08	4.63508e+08	4.04468e+08
ybaA	3.37816e+07	5.17545e+07	3.90101e+07	4.20212e+07	2.67632e+07	3.50941e+07	1.4589e+07	2.4538e+07	7.69125e+06	3.81867e+06	3.35442e+06	5.05614e+06	2.0374e+06	980764
slp	7.92772e+08	5.38716e+08	5.35539e+08	5.10277e+08	5.11283e+08	5.47815e+08	3.72639e+08	5.00223e+08	2.88264e+08	1.76368e+08	1.78742e+08	1.69174e+08	9.85493e+07	8.04105e+07
yciK	3.27431e+07	3.18997e+07	2.98639e+07	3.19258e+07	2.98185e+07	3.4086e+07	3.74875e+07	3.39939e+07	2.97202e+07	4.64199e+07	3.12974e+07	3.57536e+07	3.83553e+07	3.50518e+07
rnc	3.20216e+07	2.59907e+07	3.74961e+07	3.67291e+07	6.80498e+07	5.25221e+07	8.34803e+07	6.89905e+07	1.03581e+08	9.67198e+07	9.47845e+07	8.93532e+07	8.10567e+07	6.73648e+07
ygiQ	9.38185e+06	6.65019e+06	1.45175e+07	1.00044e+07	2.52289e+07	2.34112e+07	3.30345e+07	3.30672e+07	3.33884e+07	4.64968e+07	3.60706e+07	3.94857e+07	3.76425e+07	3.90484e+07
ttcA	1.13216e+06	4.74917e+06	1.12118e+07	7.31845e+06	2.0829e+07	2.48564e+07	5.3806e+07	2.44291e+07	5.315e+07	7.67351e+07	6.9288e+07	7.80121e+07	1.12661e+08	1.0246e+08
rpsL	5.83193e+08	8.55084e+08	9.54108e+08	6.63026e+08	1.42868e+09	1.1737e+09	2.21345e+09	1.48566e+09	2.01986e+09	3.66395e+09	3.40866e+09	4.09655e+09	5.48351e+09	5.74091e+09
lpxD	3.20928e+07	1.96869e+07	2.04172e+07	2.74168e+07	3.41751e+07	3.52992e+07	3.49208e+07	3.33556e+07	3.77907e+07	3.46564e+07	4.00979e+07	3.74912e+07	4.44335e+07	3.39149e+07
asnB	4.31692e+07	3.84716e+07	4.8879e+07	4.54608e+07	4.23487e+07	2.96981e+07	3.33903e+07	2.96231e+07	2.60708e+07	2.20452e+07	2.10367e+07	1.6253e+07	1.25939e+07	8.67762e+06
yehZ	6.12238e+07	8.28231e+07	7.91851e+07	6.3293e+07	7.9841e+07	4.56741e+07	9.10131e+07	7.09547e+07	1.06163e+08	1.00184e+08	8.69186e+07	1.37373e+08	1.39231e+08	8.97366e+07
mdoD	1.43621e+07	5.54921e+06	1.32806e+07	1.55156e+07	1.52973e+07	1.1758e+07	1.49461e+07	1.23293e+07	1.3115e+07	1.36673e+07	9.68706e+06	8.53099e+06	1.08518e+07	8.43372e+06
rluD	1.93711e+08	3.05836e+08	1.4925e+08	1.47706e+08	1.761e+08	2.33363e+08	2.53338e+07	2.39696e+08	3.43921e+07	2.22333e+07	2.72782e+07	2.44072e+07	2.99164e+07	2.77132e+07
rsmH	2.72789e+07	3.17482e+07	3.82424e+07	3.47231e+07	3.87837e+07	4.4098e+07	5.06549e+07	4.40672e+07	6.21903e+07	7.22868e+07	7.30146e+07	8.02156e+07	8.86731e+07	9.39518e+07
lepB	4.13355e+07	4.69204e+07	4.84052e+07	5.29374e+07	6.20695e+07	7.06528e+07	5.77212e+07	8.47465e+07	5.73615e+07	4.21531e+07	5.41166e+07	5.08607e+07	3.18745e+07	2.6309e+07
hdeA	2.96597e+09	4.08578e+09	2.95327e+09	2.52751e+09	2.86279e+09	2.63663e+09	1.98399e+09	2.15844e+09	1.39835e+09	7.19269e+08	1.24475e+09	8.63933e+08	2.26665e+08	1.59467e+08
ubiF	2.17583e+07	1.4372e+07	1.69382e+07	2.18712e+07	1.43742e+07	1.34425e+07	1.1145e+07	1.35845e+07	1.01052e+07	1.02016e+07	7.55539e+06	8.63671e+06	7.91092e+06	5.55162e+06
yeaD	2.62341e+07	4.74984e+07	5.05972e+07	4.20024e+07	3.32085e+07	2.725e+07	1.82054e+07	2.51235e+07	1.33183e+07	6.9994e+06	1.60011e+07	1.1177e+07	4.41528e+06	6.68061e+06
fadL	6.64399e+07	3.65971e+07	6.33267e+07	6.52919e+07	8.17635e+07	8.69999e+07	1.43157e+08	1.1634e+08	1.91031e+08	2.10033e+08	1.92698e+08	2.04999e+08	2.55116e+08	2.82186e+08
pth	4.19061e+07	4.36757e+07	4.82022e+07	4.94125e+07	4.50769e+07	4.92704e+07	3.6266e+07	5.20473e+07	3.57076e+07	2.60268e+07	2.69071e+07	3.28648e+07	2.69718e+07	2.40063e+07
nrdR	4.36442e+07	6.34956e+07	5.24175e+07	5.68425e+07	5.01735e+07	4.80676e+07	3.12767e+07	4.56195e+07	3.80676e+07	2.51693e+07	2.171e+07	1.84969e+07	1.85108e+07	1.92178e+07
cysJ	1.79185e+07	1.29725e+07	1.58908e+07	1.31861e+07	1.48094e+07	1.32116e+07	8.56428e+06	1.17971e+07	8.14979e+06	6.61903e+06	2.69731e+06	3.48434e+06	2.5238e+06	1.74534e+06
sbmC	1.08348e+08	1.11331e+08	9.01214e+07	1.05438e+08	7.62111e+07	6.18683e+07	3.16522e+07	6.53783e+07	2.62736e+07	6.63596e+06	9.26278e+06	3.83683e+06	1.5332e+06	1.75982e+06
kdgR	3.9054e+07	3.08509e+07	2.77534e+07	3.21055e+07	3.08711e+07	3.65373e+07	2.52719e+07	3.20749e+07	3.08518e+07	3.03691e+07	2.61397e+07	2.5523e+07	2.59874e+07	2.85283e+07
nikA	3.53435e+07	2.22876e+07	2.73922e+07	2.39778e+07	2.03482e+07	1.92082e+07	1.8474e+07	1.93861e+07	1.3512e+07	1.71281e+07	1.02238e+07	1.34467e+07	1.05566e+07	5.55742e+06
qorA	1.69212e+08	1.25306e+08	1.18311e+08	1.31395e+08	1.2784e+08	1.05329e+08	1.0626e+08	9.50286e+07	7.91121e+07	5.50336e+07	4.78403e+07	3.78164e+07	2.67312e+07	2.49873e+07
yhhX	2.62595e+07	1.82918e+07	2.35788e+07	2.37309e+07	2.27876e+07	2.06523e+07	2.33553e+07	1.82959e+07	1.77698e+07	1.81156e+07	1.45282e+07	1.65293e+07	1.15403e+07	1.29424e+07
rlhA	379407	356327	4.02366e+06	2.0143e+06	1.02218e+07	7.68774e+06	2.11346e+07	1.53247e+07	2.45398e+07	3.00435e+07	2.46036e+07	2.91901e+07	3.11661e+07	2.9404e+07
dppD	4.54969e+07	4.37165e+07	4.54821e+07	5.06092e+07	4.3202e+07	5.23604e+07	3.94367e+07	3.86629e+07	2.93566e+07	3.34155e+07	1.8074e+07	2.28597e+07	1.63199e+07	1.6466e+07
gnsB	1.4863e+08	2.21139e+08	1.80757e+08	1.88832e+08	2.11749e+08	2.42738e+08	2.27128e+08	3.25963e+08	2.53412e+08	1.43119e+08	2.82119e+08	2.42765e+08	1.47914e+08	1.34773e+08
glnQ	1.80477e+08	3.10617e+08	2.5986e+08	2.77341e+08	3.47883e+08	2.71834e+08	8.79103e+07	3.35527e+08	1.64618e+08	5.74528e+07	6.32153e+07	5.84382e+07	4.80477e+07	4.2742e+07
fdhE	5.23793e+07	7.30092e+07	4.9544e+07	5.92019e+07	6.22674e+07	4.72142e+07	7.35049e+07	6.4733e+07	7.79471e+07	1.0524e+08	1.00745e+08	6.87448e+07	1.3221e+08	9.32397e+07
efp	5.90763e+07	7.22247e+07	6.6531e+07	7.52443e+07	6.41604e+07	6.26537e+07	6.44753e+07	7.30028e+07	8.08146e+07	6.40575e+07	1.10107e+08	9.51247e+07	6.51929e+07	6.14265e+07
secF	1.36753e+07	1.14938e+07	2.16006e+07	1.77178e+07	3.19579e+07	2.53108e+07	3.87284e+07	2.46783e+07	5.55565e+07	5.0472e+07	5.13566e+07	5.94656e+07	8.30976e+07	7.05498e+07
pntA	4.90043e+07	3.14578e+07	3.82283e+07	3.36994e+07	3.38627e+07	1.55367e+07	2.27943e+07	2.26625e+07	2.63171e+07	1.99662e+07	1.24413e+07	1.69479e+07	1.62126e+07	1.06771e+07
mrr	2.40472e+07	2.9312e+07	2.81209e+07	3.09291e+07	2.41372e+07	1.6934e+07	2.0024e+07	1.95903e+07	1.45151e+07	1.82071e+07	1.0841e+07	1.336e+07	1.32029e+07	1.55639e+07
mlaD	3.25285e+07	3.56665e+07	4.41544e+07	4.78777e+07	4.96363e+07	5.4419e+07	7.40717e+07	6.32684e+07	7.99475e+07	8.91463e+07	8.95498e+07	1.16663e+08	1.47823e+08	1.41328e+08
ttdB	4.42688e+07	2.58686e+07	2.97154e+07	2.78812e+07	2.53205e+07	2.69276e+07	9.52327e+06	1.3685e+07	8.36716e+06	2.11245e+06	3.45667e+06	3.29915e+06	333748	0
qmcA	2.00292e+07	1.74079e+07	1.92381e+07	2.10688e+07	1.72355e+07	9.82337e+06	1.63198e+07	7.17274e+06	7.972e+06	5.0492e+06	7.89912e+06	6.64931e+06	3.46431e+06	3.42531e+06
gpmB	1.61754e+07	1.77709e+07	1.22593e+07	1.52617e+07	1.56859e+07	1.36471e+07	1.30278e+07	1.37017e+07	1.38856e+07	1.05767e+07	1.88113e+07	1.17521e+07	1.34998e+07	1.49782e+07
ompW	4.17309e+08	1.90933e+08	2.21195e+08	1.94927e+08	2.28788e+08	1.10597e+08	1.58725e+08	1.10445e+08	1.0136e+08	5.63936e+07	6.32116e+07	5.79694e+07	2.82796e+07	1.6957e+07
potA	9.77923e+06	7.0211e+06	1.17205e+07	1.09801e+07	2.81839e+07	1.75534e+07	3.35933e+07	2.11269e+07	3.80151e+07	3.70548e+07	3.82083e+07	3.77538e+07	5.51842e+07	4.51685e+07
ynfF	1.94053e+07	1.30965e+07	1.94562e+07	1.87307e+07	1.43291e+07	1.8219e+07	1.64034e+07	1.5546e+07	9.01385e+06	1.1572e+07	1.06003e+07	9.6249e+06	4.09753e+06	3.48869e+06
yecA	2.00637e+07	1.68708e+07	1.64175e+07	1.47486e+07	1.60019e+07	1.20036e+07	1.1427e+07	9.2234e+06	8.20246e+06	7.1651e+06	4.99623e+06	4.82891e+06	1.88027e+06	1.4521e+06
pyrH	4.4932e+07	4.5623e+07	4.75383e+07	5.51087e+07	5.46432e+07	7.30638e+07	7.1582e+07	8.51854e+07	8.76269e+07	1.51081e+08	1.17266e+08	1.41885e+08	1.75723e+08	1.79867e+08
cadA	1.47429e+07	9.86871e+06	6.23659e+06	8.81225e+06	1.14753e+07	6.56316e+06	4.84133e+06	1.31868e+07	1.58071e+07	1.70115e+07	3.80884e+07	2.48502e+07	3.44545e+07	3.24477e+07
ucpA	7.95715e+07	1.12358e+08	7.82276e+07	8.81065e+07	6.98917e+07	7.23394e+07	8.24218e+07	7.0369e+07	6.15409e+07	9.16821e+07	5.67017e+07	6.07692e+07	6.23909e+07	6.80155e+07
yibL	2.13755e+07	3.4958e+07	3.21346e+07	2.47011e+07	3.02089e+07	3.35301e+07	3.93641e+07	4.78991e+07	4.58036e+07	6.25541e+07	5.65689e+07	6.36938e+07	8.13047e+07	9.28048e+07
ygiS	1.05263e+07	8.7742e+06	1.23206e+07	1.44269e+07	7.99722e+06	6.27889e+06	6.93914e+06	8.43351e+06	5.56358e+06	3.4591e+06	2.12927e+06	3.19984e+06	1.29398e+06	112032
glpC	3.72773e+07	3.84638e+07	3.77777e+07	3.32088e+07	2.33096e+07	1.8193e+07	1.79186e+07	1.67102e+07	7.147e+06	1.41238e+07	7.89598e+06	9.33186e+06	4.95903e+06	4.79497e+06
ycaC	2.22019e+08	1.64455e+08	2.02015e+08	2.14775e+08	1.51938e+08	1.5243e+08	9.33728e+07	1.4285e+08	6.83773e+07	5.78325e+07	4.14515e+07	4.68499e+07	2.99911e+07	1.9202e+07
rfbD	3.10465e+07	2.94185e+07	2.99548e+07	3.31691e+07	4.15514e+07	3.94731e+07	5.07069e+07	6.41732e+07	8.22915e+07	8.47072e+07	8.60962e+07	1.11479e+08	1.07677e+08	1.26038e+08
raiA	1.38983e+08	1.92723e+08	1.39245e+08	1.38335e+08	1.1714e+08	1.92609e+08	1.59898e+08	1.50478e+08	8.95684e+07	1.65572e+08	1.13611e+08	9.39788e+07	9.19572e+07	1.06748e+08
ptsP	1.02298e+07	7.85056e+06	1.26695e+07	8.14376e+06	9.07176e+06	1.11045e+07	8.18779e+06	8.46427e+06	6.81063e+06	3.5417e+06	6.07821e+06	3.00688e+06	1.34168e+06	1.04066e+06
sufD	2.00278e+07	1.86741e+07	1.88757e+07	2.10359e+07	2.16282e+07	1.52373e+07	1.83048e+07	1.78384e+07	1.64616e+07	8.17339e+06	1.01234e+07	8.65476e+06	3.48251e+06	2.52912e+06
ltaE	3.46519e+07	2.81992e+07	3.14704e+07	3.05407e+07	2.96322e+07	3.44973e+07	2.13114e+07	2.37458e+07	1.35695e+07	1.74868e+07	1.06009e+07	1.0574e+07	1.13564e+07	1.29332e+07
fis	1.30032e+07	1.51694e+07	2.56929e+07	2.16731e+07	1.06931e+08	1.18149e+08	2.21314e+08	1.96403e+08	3.83497e+08	5.17541e+08	5.71232e+08	6.10798e+08	8.02799e+08	1.06765e+09
rna	2.64534e+07	2.12203e+07	2.95171e+07	2.2666e+07	2.39853e+07	2.3769e+07	3.07535e+07	1.9066e+07	2.62546e+07	2.7912e+07	3.07986e+07	3.73083e+07	4.07578e+07	3.66902e+07
rlmJ	2.14021e+07	2.64344e+07	2.8271e+07	2.79793e+07	3.92397e+07	4.45738e+07	6.26412e+07	5.58816e+07	7.33505e+07	7.67005e+07	7.876e+07	7.42328e+07	7.8626e+07	6.85821e+07
lptB	3.11036e+07	2.35506e+07	2.63813e+07	1.7307e+07	2.2874e+07	2.57356e+07	9.28494e+06	2.4358e+07	8.99359e+06	3.48262e+06	8.05996e+06	6.55404e+06	4.11745e+06	4.71018e+06
phoP	3.73774e+07	1.97509e+07	2.33153e+07	2.07495e+07	1.87247e+07	2.23434e+07	1.36562e+07	1.94317e+07	1.30711e+07	1.67516e+07	1.17158e+07	1.68504e+07	1.05796e+07	1.08153e+07
pyrD	5.65662e+06	8.34959e+06	9.53939e+06	1.05667e+07	1.74913e+07	1.39665e+07	1.71902e+07	1.61702e+07	2.2319e+07	3.03804e+07	3.19906e+07	3.61474e+07	3.84301e+07	3.57378e+07
mpl	2.22542e+07	1.85044e+07	2.0998e+07	2.21672e+07	1.84771e+07	2.56375e+07	1.29639e+07	2.3035e+07	1.26063e+07	7.22886e+06	1.27579e+07	1.66789e+07	8.70804e+06	1.05571e+07
exbB	2.33365e+07	1.91868e+07	3.23352e+07	3.95018e+07	5.11525e+07	5.61146e+07	6.7772e+07	7.74129e+07	8.93816e+07	9.70979e+07	9.70034e+07	9.97034e+07	9.89504e+07	1.12662e+08
nanA	3.34647e+07	1.67269e+07	3.18338e+07	3.19369e+07	2.59429e+07	2.39874e+07	2.49944e+07	1.44094e+07	1.61279e+07	1.80739e+07	1.30572e+07	1.34531e+07	7.25487e+06	8.03355e+06
tsaD	1.25445e+07	8.53324e+06	1.58013e+07	2.32262e+07	1.696e+07	2.90798e+07	7.97767e+07	3.82326e+07	3.26321e+07	3.50266e+07	2.89553e+07	1.54497e+08	4.42123e+07	3.30472e+07
mtnN	5.75867e+07	3.99068e+07	4.07209e+07	4.03691e+07	4.75678e+07	5.384e+07	4.58937e+07	4.6607e+07	4.07584e+07	4.11654e+07	4.25913e+07	3.89992e+07	5.34053e+07	4.69557e+07
elbB	1.00988e+08	6.08202e+07	5.43214e+07	4.77518e+07	3.91423e+07	3.99805e+07	2.12764e+07	4.12777e+07	2.10122e+07	9.82943e+06	1.05634e+07	1.49648e+07	8.92705e+06	6.79064e+06
yeeX	1.51379e+08	1.93115e+08	1.80907e+08	1.5516e+08	1.65289e+08	1.19538e+08	1.76144e+08	1.16007e+08	1.48055e+08	2.06842e+08	1.87551e+08	2.22366e+08	2.21747e+08	2.18192e+08
gstA	4.65645e+07	5.0394e+07	4.93047e+07	5.59793e+07	5.10703e+07	7.01731e+07	4.66611e+07	6.33735e+07	3.79565e+07	3.37952e+07	3.46638e+07	3.88229e+07	1.56157e+07	1.46525e+07
ycfP	1.25839e+08	8.71105e+07	9.37596e+07	8.09515e+07	8.45663e+07	5.63525e+07	6.89149e+07	5.36998e+07	4.55697e+07	3.08308e+07	3.23928e+07	2.93687e+07	1.66205e+07	1.17544e+07
aidB	3.34945e+07	1.73171e+07	2.48197e+07	2.36355e+07	3.65418e+07	2.02137e+07	3.21588e+07	2.32024e+07	2.13494e+07	2.22632e+07	1.81109e+07	8.939e+06	1.59206e+07	5.70181e+06
uvrD	1.19741e+07	9.05367e+06	9.09018e+06	7.9114e+06	1.31476e+07	6.75737e+06	1.37545e+07	1.17002e+07	1.43587e+07	1.05933e+07	1.34358e+07	1.41877e+07	1.36567e+07	1.00082e+07
rlmN	4.66103e+06	1.02454e+06	3.09783e+06	3.73148e+06	2.48072e+07	1.9786e+07	2.80455e+07	2.40811e+07	2.92207e+07	3.73161e+07	3.32069e+07	2.95193e+07	3.72617e+07	3.9874e+07
yfaY	7.82333e+06	2.66021e+06	2.33633e+06	3.44523e+06	2.60279e+06	4.85494e+06	4.30825e+06	3.91343e+06	4.5728e+06	4.73856e+06	3.10578e+06	4.66223e+06	6.16439e+06	5.28229e+06
entB	3.30083e+07	2.39392e+07	2.80867e+07	3.81545e+07	2.42244e+07	1.71099e+07	1.64336e+07	3.17247e+07	2.32376e+07	1.81553e+07	1.80127e+07	1.97842e+07	2.22723e+07	2.14457e+07
entC	8.76368e+06	1.90642e+07	1.4677e+07	1.62805e+07	9.90871e+06	8.83627e+06	2.54807e+07	2.45744e+07	3.512e+07	5.11999e+07	4.95469e+07	5.80837e+07	7.13494e+07	8.7763e+07
serA	4.13307e+07	3.75409e+07	3.3345e+07	3.07347e+07	3.65879e+07	2.83121e+07	2.22083e+07	3.18134e+07	3.00961e+07	2.43424e+07	2.36768e+07	2.91773e+07	1.56649e+07	1.17596e+07
rpmC	1.00511e+08	1.72923e+08	1.14771e+08	1.29956e+08	1.5552e+08	1.65448e+08	2.73376e+08	2.45051e+08	3.55495e+08	6.09153e+08	6.54947e+08	6.11272e+08	6.59421e+08	6.11552e+08
rnk	1.69013e+07	3.63812e+07	2.18931e+07	3.75586e+07	2.98303e+07	2.79649e+07	8.58539e+06	2.76838e+07	6.3075e+06	4.33811e+06	4.29467e+06	5.35878e+06	6.39941e+06	7.19927e+06
nfsA	2.09902e+07	1.3493e+07	1.46024e+07	1.49002e+07	1.43384e+07	1.20428e+07	6.90103e+06	1.06315e+07	7.53815e+06	2.97888e+06	4.57825e+06	3.28465e+06	641083	6.52994e+06
psiF	2.42642e+07	5.11339e+07	4.45564e+07	2.92917e+07	2.59322e+07	3.38397e+07	2.97681e+07	1.80982e+07	1.29502e+07	4.51825e+07	2.17188e+07	3.02245e+07	8.43276e+06	1.64885e+07
aroH	1.74675e+07	1.70684e+07	2.06359e+07	1.66369e+07	2.50899e+07	2.25504e+07	2.48878e+07	2.28805e+07	2.70402e+07	2.50835e+07	2.77771e+07	2.55689e+07	1.34282e+07	1.59404e+07
pdxJ	2.21036e+07	1.56606e+07	1.96781e+07	2.21494e+07	1.64001e+07	1.52947e+07	1.30568e+07	1.47061e+07	1.25542e+07	1.14472e+07	1.03181e+07	1.09769e+07	1.25197e+07	1.56132e+07
ybgS	2.43919e+08	4.33117e+08	3.18805e+08	2.98317e+08	2.74936e+08	3.573e+08	3.22568e+08	2.90569e+08	2.35412e+08	4.40622e+08	3.19337e+08	3.7249e+08	1.79412e+08	2.82042e+08
cfa	5.03539e+07	5.78039e+07	5.36993e+07	5.35514e+07	3.92574e+07	3.22195e+07	3.20316e+07	3.75323e+07	2.99651e+07	3.04268e+07	2.12568e+07	3.34834e+07	4.76011e+07	8.89971e+06
ydfZ	9.29809e+07	1.21545e+08	1.13849e+08	8.02845e+07	9.88703e+07	9.3867e+07	1.23478e+08	6.42714e+07	7.68589e+07	9.37977e+07	5.80687e+07	7.04485e+07	5.52692e+07	5.67877e+07
dacB	3.55567e+06	4.19766e+06	5.52785e+06	6.51988e+06	7.65673e+06	5.77667e+06	9.14864e+06	4.43157e+06	1.1022e+07	1.55393e+07	1.22069e+07	1.15594e+07	1.81825e+07	1.86089e+07
rsgA	2.62098e+07	2.77429e+07	2.8649e+07	2.83301e+07	3.31546e+07	3.27514e+07	3.61787e+07	2.56103e+07	3.30881e+07	3.31372e+07	3.65158e+07	2.88604e+07	2.92315e+07	2.57803e+07
kdgK	3.469e+07	3.01923e+07	3.79947e+07	2.93454e+07	2.51539e+07	2.87129e+07	1.88916e+07	1.54661e+07	1.64926e+07	1.85214e+07	1.07983e+07	1.21281e+07	2.4543e+07	1.04183e+07
glnG	1.17058e+07	1.07368e+07	1.02523e+07	1.32661e+07	1.08507e+07	2.58049e+07	1.12488e+07	9.18896e+06	1.01245e+07	6.87133e+06	1.3157e+07	7.66316e+06	1.82606e+06	2.16487e+06
grxC	1.13318e+08	1.25481e+08	8.69266e+07	9.74186e+07	9.62842e+07	1.1886e+08	1.0303e+08	1.07514e+08	8.01169e+07	1.34445e+08	1.17085e+08	1.36439e+08	1.42752e+08	1.73045e+08
fruB	8.46078e+06	1.10629e+07	1.11348e+07	1.26453e+07	7.01923e+06	9.57505e+06	6.79936e+06	9.81028e+06	6.04394e+06	3.58926e+06	4.69338e+06	3.86044e+06	8.03757e+06	6.15979e+06
folE	3.40126e+07	2.90006e+07	4.15589e+07	3.97248e+07	4.12326e+07	4.57046e+07	3.13893e+07	4.0709e+07	3.22978e+07	1.51743e+07	2.01961e+07	2.08582e+07	1.77684e+07	1.56568e+07
rimM	2.18593e+07	1.67218e+07	2.16727e+07	1.56348e+07	3.60403e+07	2.94861e+07	2.95174e+07	3.78449e+07	4.87368e+07	6.73524e+07	4.56263e+07	1.03726e+08	7.5529e+07	6.55915e+07
ubiE	2.82475e+07	1.75503e+07	1.71412e+07	1.72634e+07	2.193e+07	1.56866e+07	1.93408e+07	1.96034e+07	2.42008e+07	1.85937e+07	2.48409e+07	2.2857e+07	2.97762e+07	1.92068e+07
thiI	5.28325e+06	5.5089e+06	9.28802e+06	8.00494e+06	1.77647e+07	1.58071e+07	2.8539e+07	2.33361e+07	3.42456e+07	3.9876e+07	3.33864e+07	4.29724e+07	5.76592e+07	6.92959e+07
znuA	1.84017e+07	2.85262e+07	2.89871e+07	3.09924e+07	3.00436e+07	2.57065e+07	3.2185e+07	2.29523e+07	3.24676e+07	3.81185e+07	3.32346e+07	3.77438e+07	4.87735e+07	4.21987e+07
murE	1.18952e+07	7.27346e+06	1.12433e+07	1.14581e+07	1.2882e+07	7.39071e+06	6.86733e+06	7.11933e+06	1.0818e+07	7.47349e+06	1.09108e+07	8.21191e+06	8.01261e+06	6.71867e+06
dhaM	1.68522e+07	9.09838e+06	8.63812e+06	9.314e+06	9.80103e+06	7.44814e+06	8.78574e+06	7.09749e+06	6.83625e+06	4.47552e+06	5.03489e+06	4.54908e+06	4.24524e+06	4.46369e+06
nuoI	4.6028e+07	5.48411e+07	4.93675e+07	5.56316e+07	4.79521e+07	5.00891e+07	3.47513e+07	3.60696e+07	2.32959e+07	1.56886e+07	1.0187e+07	1.06666e+07	3.64767e+06	3.34705e+06
lpxA	4.65251e+07	3.3139e+07	4.79083e+07	4.14995e+07	5.29063e+07	4.57417e+07	4.5935e+07	4.49819e+07	4.59963e+07	3.16305e+07	4.00521e+07	3.53576e+07	3.15088e+07	2.48095e+07
garD	2.39411e+07	1.84858e+07	1.8903e+07	1.60733e+07	1.56351e+07	1.05925e+07	1.21955e+07	1.20537e+07	1.27105e+07	8.45781e+06	4.93056e+06	7.77664e+06	2.47382e+06	1.63913e+06
treC	6.55084e+07	4.86594e+07	5.61989e+07	6.09471e+07	3.76318e+07	4.7985e+07	4.68434e+07	3.97786e+07	3.63033e+07	4.52464e+07	2.70084e+07	2.43194e+07	1.62448e+07	1.44553e+07
pqiB	5.05788e+06	3.6696e+06	3.98253e+06	6.56444e+06	9.29235e+06	4.64823e+06	1.24241e+07	8.05898e+06	1.30752e+07	1.54051e+07	1.2066e+07	1.48011e+07	1.39486e+07	1.20676e+07
yebF	8.31097e+07	1.59089e+08	1.24478e+08	1.05901e+08	1.08018e+08	6.50431e+07	1.10597e+08	6.41662e+07	5.86088e+07	8.80403e+07	5.68869e+07	6.50078e+07	2.75749e+07	4.12165e+07
hslV	4.69181e+07	4.15239e+07	4.94634e+07	4.29188e+07	3.87763e+07	3.62374e+07	3.73672e+07	3.04166e+07	3.74372e+07	2.91045e+07	2.4393e+07	3.10196e+07	3.74905e+07	2.78106e+07
glnB	6.0929e+07	7.47131e+07	6.00545e+07	6.64258e+07	6.64781e+07	6.10126e+07	6.76871e+07	5.40549e+07	8.03164e+07	7.78232e+07	8.08489e+07	8.27384e+07	1.0265e+08	1.11701e+08
ydcJ	2.32689e+07	2.36287e+07	2.89469e+07	2.60646e+07	2.15594e+07	1.83446e+07	1.73101e+07	1.7094e+07	1.24593e+07	1.24631e+07	9.09466e+06	1.04204e+07	5.62257e+06	5.98975e+06
selB	1.48374e+07	1.51665e+07	1.5572e+07	1.72473e+07	1.51293e+07	1.65195e+07	2.07658e+07	1.39665e+07	1.75344e+07	2.13584e+07	1.75501e+07	1.84074e+07	1.70297e+07	1.14831e+07
lhgD	4.15313e+07	4.31802e+07	3.84314e+07	4.0507e+07	3.31423e+07	2.53384e+07	2.89772e+07	3.04501e+07	2.29221e+07	2.09597e+07	1.30564e+07	1.64794e+07	1.26477e+07	1.17777e+07
rplT	2.97924e+08	3.36002e+08	4.16164e+08	4.53662e+08	5.74791e+08	4.03103e+08	7.9505e+08	6.03332e+08	9.20196e+08	6.41291e+08	1.08999e+09	1.03182e+09	1.00202e+09	1.04163e+09
mrdA	7.19444e+06	9.00323e+06	1.67017e+07	9.6792e+06	1.85651e+07	6.87873e+06	2.29228e+07	1.91033e+07	2.72883e+07	2.98387e+07	2.58336e+07	2.85353e+07	3.87405e+07	3.48813e+07
cysB	2.45919e+07	2.89778e+07	2.73094e+07	3.08682e+07	2.5489e+07	1.96771e+07	1.69633e+07	2.58287e+07	2.14674e+07	1.25311e+07	1.48887e+07	1.33922e+07	1.18769e+07	1.0066e+07
rpsQ	2.8984e+08	3.91173e+08	3.43513e+08	3.28295e+08	5.07645e+08	3.23746e+08	3.71849e+08	4.54259e+08	5.11055e+08	4.76083e+08	4.95748e+08	5.80952e+08	5.23711e+08	4.18285e+08
ydhF	3.21093e+07	1.59901e+07	2.0518e+07	1.94412e+07	2.0685e+07	1.63959e+07	1.69205e+07	1.07812e+07	1.27741e+07	1.45966e+07	1.02016e+07	1.13005e+07	1.19114e+07	9.31761e+06
yidA	1.3254e+07	7.05794e+06	1.26179e+07	1.26747e+07	1.14854e+07	1.32698e+07	1.76788e+07	1.40784e+07	2.07326e+07	1.82102e+07	1.81457e+07	1.62391e+07	2.21595e+07	1.81407e+07
folC	1.1626e+07	8.53109e+06	6.73017e+06	1.01045e+07	1.42289e+07	1.44007e+07	1.98146e+07	1.75072e+07	2.09009e+07	2.17629e+07	2.30953e+07	2.32149e+07	2.27031e+07	1.9295e+07
chrR	4.24908e+07	4.66581e+07	3.95259e+07	4.318e+07	3.86379e+07	3.28146e+07	3.59901e+07	3.08335e+07	2.62693e+07	2.3719e+07	2.35338e+07	1.21998e+07	8.25327e+06	6.35539e+06
glgC	3.651e+07	3.99407e+07	4.47419e+07	4.0627e+07	2.2104e+07	2.48153e+07	1.73171e+07	1.66168e+07	1.12852e+07	7.01281e+06	7.65268e+06	6.29411e+06	3.86814e+06	4.40474e+06
mog	2.90549e+07	2.31543e+07	2.1748e+07	2.47962e+07	2.17369e+07	2.66836e+07	2.4142e+07	2.66318e+07	2.17362e+07	2.75231e+07	2.42397e+07	2.58253e+07	2.5806e+07	2.69012e+07
fadD	3.22423e+07	3.66817e+07	4.19595e+07	2.89126e+07	3.4614e+07	3.39035e+07	2.004e+07	2.5919e+07	1.83176e+07	8.35865e+06	1.47766e+07	1.10961e+07	256424	1.49289e+06
pliG	4.36049e+07	3.5578e+07	3.32661e+07	3.2314e+07	3.13155e+07	2.72277e+07	1.32797e+07	2.97007e+07	1.32242e+07	6.84604e+06	8.26364e+06	3.71491e+06	2.24258e+06	2.10359e+06
rsuA	2.4953e+07	2.84738e+07	3.23846e+07	2.94288e+07	3.5111e+07	3.83453e+07	3.70195e+07	4.41267e+07	3.74524e+07	2.56173e+07	3.45765e+07	3.37722e+07	2.86241e+07	2.70669e+07
folA	2.16909e+07	2.31315e+07	3.37453e+07	4.07382e+07	3.45935e+07	3.47021e+07	4.27429e+07	4.11494e+07	5.37062e+07	5.61941e+07	5.59941e+07	5.90173e+07	4.95895e+07	4.35852e+07
glsA1	4.9291e+07	5.62196e+07	3.78966e+07	5.1137e+07	3.36974e+07	3.74249e+07	2.51427e+07	4.30079e+07	2.36086e+07	1.53977e+07	1.56469e+07	1.91746e+07	9.86841e+06	9.45863e+06
iscA	8.55883e+06	1.13201e+07	2.65229e+07	2.10598e+07	4.03239e+07	3.85065e+07	5.1817e+07	5.15592e+07	6.93312e+07	6.60339e+07	8.46906e+07	9.2949e+07	1.30271e+08	1.1694e+08
yedP	4.04395e+07	2.36462e+07	2.39112e+07	2.51688e+07	1.97823e+07	1.91158e+07	9.33465e+06	1.55673e+07	6.29181e+06	4.76298e+06	1.45559e+06	0	1.27682e+06	964659
dcyD	3.43733e+07	2.04285e+07	2.71053e+07	2.5449e+07	2.13046e+07	2.14204e+07	1.39542e+07	1.96101e+07	1.3058e+07	6.44636e+06	7.38257e+06	9.76168e+06	4.17263e+06	3.09283e+06
psd	2.24657e+07	1.93499e+07	1.77078e+07	1.99212e+07	1.57722e+07	1.72669e+07	1.36501e+07	2.07865e+07	1.49891e+07	1.12228e+07	1.20412e+07	1.19537e+07	8.37388e+06	5.77591e+06
coaBC	2.08457e+07	1.60526e+07	2.05372e+07	1.63441e+07	1.67688e+07	1.83367e+07	3.02907e+07	1.49565e+07	1.96266e+07	1.83705e+07	1.92795e+07	1.98451e+07	1.50953e+07	2.92306e+07
mug	3.82879e+07	3.70118e+07	2.05169e+07	2.52747e+07	1.68786e+07	2.59639e+07	2.75084e+07	2.23922e+07	1.3176e+07	2.09438e+07	1.61926e+07	1.47731e+07	1.30422e+07	1.13449e+07
fruA	2.03136e+07	2.07207e+07	2.41545e+07	2.69912e+07	2.51717e+07	2.3021e+07	2.57348e+07	2.01913e+07	1.87378e+07	1.94244e+07	2.16714e+07	1.81668e+07	3.42385e+07	3.15584e+07
purC	4.32245e+07	3.95773e+07	4.24921e+07	3.92693e+07	3.57883e+07	3.46797e+07	4.47952e+07	3.27504e+07	4.63225e+07	4.52037e+07	3.89157e+07	3.6719e+07	4.93683e+07	5.31869e+07
thyA	1.74783e+07	1.16295e+07	1.38026e+07	1.15404e+07	1.53109e+07	1.02586e+07	1.78013e+07	1.40778e+07	2.14601e+07	1.98111e+07	1.71335e+07	2.20753e+07	2.12734e+07	1.64606e+07
ssb	5.42559e+07	4.5174e+07	5.27201e+07	4.54518e+07	4.16486e+07	4.53898e+07	2.71947e+07	5.24164e+07	2.99318e+07	1.71222e+07	3.09129e+07	2.80832e+07	1.53516e+07	1.59463e+07
rob	6.52842e+07	6.55265e+07	6.97976e+07	7.13184e+07	5.64105e+07	4.11549e+07	5.62455e+07	4.12074e+07	4.37106e+07	4.35926e+07	3.63851e+07	3.61101e+07	2.85711e+07	2.57799e+07
apt	1.17652e+07	6.47042e+06	1.0815e+07	1.07166e+07	1.70532e+07	2.15167e+07	2.62055e+07	2.385e+07	2.90427e+07	2.82662e+07	3.26205e+07	3.29984e+07	4.61393e+07	3.70777e+07
narL	3.68641e+07	2.86348e+07	2.96624e+07	2.701e+07	2.73998e+07	2.24175e+07	2.38915e+07	2.2153e+07	2.42869e+07	1.60355e+07	1.33759e+07	1.64109e+07	1.23065e+07	1.04246e+07
yebV	8.03622e+07	1.11679e+08	7.98779e+07	8.53654e+07	5.92411e+07	6.68785e+07	2.38485e+07	5.78456e+07	1.51222e+07	6.16015e+06	1.4444e+07	1.76776e+07	3.21473e+06	2.305e+06
cmoA	7.75261e+06	5.82869e+06	1.04735e+07	9.31816e+06	1.73317e+07	1.62441e+07	2.33301e+07	2.48401e+07	2.94718e+07	3.00186e+07	2.91088e+07	3.09976e+07	2.83595e+07	2.41903e+07
frsA	1.62088e+07	2.17054e+07	1.6948e+07	1.8177e+07	1.87594e+07	1.81573e+07	5.42809e+06	1.83525e+07	6.49792e+06	3.51381e+06	2.6652e+06	3.30508e+06	0	0
pheA	7.24367e+07	6.065e+07	5.92796e+07	5.47131e+07	5.32708e+07	3.64475e+07	4.46954e+07	3.24564e+07	3.75706e+07	2.47931e+07	2.25989e+07	2.04961e+07	1.08865e+07	9.37638e+06
wecB	1.16235e+07	1.26022e+07	1.50456e+07	1.47035e+07	1.59847e+07	1.63854e+07	2.53765e+07	2.19037e+07	3.57218e+07	4.14857e+07	4.50621e+07	4.9278e+07	6.70448e+07	5.72821e+07
sdaC	2.36382e+07	2.60368e+07	2.51878e+07	2.63096e+07	2.49762e+07	2.43571e+07	3.06361e+07	3.06247e+07	3.82159e+07	4.46943e+07	5.32644e+07	6.10463e+07	1.43839e+08	1.29804e+08
dcrB	1.38873e+08	1.63353e+08	2.273e+08	1.71809e+08	1.84795e+08	1.47277e+08	1.42129e+08	1.58058e+08	1.60347e+08	1.15607e+08	1.24411e+08	1.21836e+08	5.29621e+07	4.65927e+07
dnaX	9.62604e+06	1.07277e+07	1.30508e+07	1.16597e+07	1.25731e+07	1.40007e+07	2.11172e+07	1.96015e+07	1.9154e+07	2.46775e+07	1.95434e+07	2.20369e+07	2.28884e+07	3.08683e+07
pepE	3.44753e+07	2.90646e+07	3.30048e+07	3.07692e+07	2.23792e+07	2.43478e+07	1.69163e+07	2.30898e+07	1.60281e+07	6.83861e+06	7.66133e+06	1.05202e+07	1.51454e+06	118553
glgP	2.27022e+07	1.43627e+07	1.25424e+07	1.52161e+07	1.52767e+07	1.22004e+07	1.2318e+07	9.22315e+06	9.46864e+06	1.05898e+07	5.7912e+06	5.7454e+06	4.42531e+06	8.68123e+06
udk	1.3249e+07	1.00341e+07	1.41257e+07	1.55181e+07	2.24957e+07	2.15853e+07	4.28061e+07	3.39778e+07	4.91136e+07	7.27577e+07	6.78583e+07	6.78163e+07	9.3516e+07	9.52784e+07
yfcZ	9.88501e+07	1.01938e+08	8.93378e+07	7.27648e+07	7.29416e+07	8.54178e+07	5.16302e+07	7.8118e+07	4.07559e+07	5.78338e+07	4.90896e+07	7.31166e+07	5.03042e+07	5.02107e+07
yaiA	3.52402e+07	4.55541e+07	2.93243e+07	2.57165e+07	2.55599e+07	2.29298e+07	1.32022e+07	2.37231e+07	1.00009e+07	1.14367e+07	9.0645e+06	7.70695e+06	3.54704e+06	3.79045e+06
mdaB	4.28702e+07	2.97285e+07	3.63227e+07	2.81394e+07	3.29468e+07	2.37997e+07	3.23161e+07	1.81892e+07	2.55832e+07	1.75117e+07	1.91233e+07	1.48978e+07	1.29433e+07	1.09392e+07
rcsD	1.7478e+07	2.16633e+07	2.074e+07	2.45608e+07	2.35876e+07	2.72622e+07	2.94682e+07	2.60478e+07	2.35725e+07	3.69491e+07	2.90895e+07	3.18387e+07	4.74734e+07	4.49845e+07
ygaM	2.56178e+08	3.55622e+08	3.64551e+08	3.07125e+08	3.08982e+08	2.63165e+08	2.38482e+08	2.16907e+08	1.71045e+08	1.21315e+08	1.02027e+08	9.84726e+07	2.77462e+07	2.81516e+07
flgH	4.71027e+07	2.16948e+07	3.79276e+07	2.34507e+07	1.99494e+07	2.93051e+07	4.38134e+07	5.02919e+07	4.659e+07	3.0815e+07	3.79989e+07	4.32064e+07	3.61343e+07	3.48082e+07
yiiS	3.52347e+07	4.0449e+07	3.42153e+07	3.16544e+07	3.43264e+07	2.31187e+07	2.83083e+07	1.6348e+07	3.4654e+08	1.75397e+07	1.71649e+07	2.02268e+07	1.01794e+07	5.10019e+06
otsB	2.76762e+07	2.53756e+07	2.23445e+07	2.50416e+07	2.04519e+07	1.763e+07	1.81365e+07	1.81895e+07	1.63744e+07	1.2975e+07	9.33696e+06	1.06186e+07	5.09494e+06	4.13726e+06
secB	9.18232e+07	6.89639e+07	1.10824e+08	8.11933e+07	7.49869e+07	5.07427e+07	8.53024e+07	7.88091e+07	4.86732e+07	8.77353e+07	4.71372e+07	1.21127e+08	1.5333e+08	1.55329e+08
asmA	8.88223e+06	5.45483e+06	8.27716e+06	7.68429e+06	6.48067e+06	7.08054e+06	1.0247e+07	6.10471e+06	8.52571e+06	9.81338e+06	7.9712e+06	7.57408e+06	7.41246e+06	7.24645e+06
ybeD	5.45406e+07	5.80542e+07	4.70511e+07	4.63339e+07	6.05143e+07	5.29004e+07	5.89894e+07	4.67246e+07	4.50465e+07	3.05646e+07	3.69698e+07	2.7567e+07	3.92411e+06	8.69093e+06
yfgD	2.69933e+07	2.98466e+07	2.59561e+07	2.69251e+07	2.89026e+07	2.47971e+07	2.50349e+07	3.27264e+07	2.32914e+07	2.35883e+07	1.98124e+07	2.64995e+07	2.81331e+07	1.92011e+07
yciG	2.71064e+08	6.09999e+08	2.90658e+08	1.29169e+08	7.12476e+07	4.82369e+07	2.17646e+07	3.22539e+07	8.48902e+06	6.18162e+06	2.55633e+06	423188	528265	567946
rlmB	1.61492e+07	2.16994e+07	3.08752e+07	2.65137e+07	3.16602e+07	2.42478e+07	4.60557e+07	2.87021e+07	3.10577e+07	4.86549e+07	2.96433e+07	4.07406e+07	5.08945e+07	4.15972e+07
hisA	1.1066e+07	1.6021e+07	1.51018e+07	1.19801e+07	1.17573e+07	1.06593e+07	1.46358e+07	1.01895e+07	1.28857e+07	1.27067e+07	6.718e+06	8.46363e+06	6.27146e+06	6.67573e+06
nuoA	4.23345e+07	7.26657e+07	6.64489e+07	7.57483e+07	7.10133e+07	7.07944e+07	7.82416e+07	6.01695e+07	5.58772e+07	7.77444e+07	6.11151e+07	6.44868e+07	7.53237e+07	8.29089e+07
creA	1.82942e+07	1.27387e+07	1.42566e+07	1.39082e+07	1.0685e+07	8.61101e+06	1.1954e+07	8.57284e+06	1.49281e+07	1.03061e+07	1.29268e+07	1.47887e+07	1.26645e+07	1.08275e+07
ubiG	1.88225e+07	1.76071e+07	2.04952e+07	1.91067e+07	1.91763e+07	2.40344e+07	2.68091e+07	2.48949e+07	3.08293e+07	3.26529e+07	2.93322e+07	3.18183e+07	3.88884e+07	2.80208e+07
ycdY	2.924e+07	2.55851e+07	2.44848e+07	2.8001e+07	2.43661e+07	2.26993e+07	1.84202e+07	3.41049e+07	2.45827e+07	1.85352e+07	1.65632e+07	2.65344e+07	2.26458e+07	2.20028e+07
rpoZ	1.86607e+07	1.76194e+07	9.64571e+06	1.97276e+07	1.46466e+07	2.01323e+07	2.03249e+07	2.67174e+07	2.04625e+07	2.17132e+07	3.42935e+07	3.46141e+07	4.64075e+07	4.40699e+07
rraA	1.49773e+08	1.72341e+08	1.4992e+08	1.76696e+08	1.51226e+08	1.58566e+08	1.55531e+08	1.49585e+08	1.19149e+08	1.37464e+08	7.70813e+07	9.36827e+07	7.39607e+07	6.82949e+07
emtA	9.04873e+06	1.46299e+07	1.41061e+07	1.43485e+07	1.42288e+07	1.11661e+07	1.27942e+07	1.71756e+07	1.35366e+07	1.73316e+07	1.73925e+07	1.85681e+07	2.73263e+07	3.52708e+07
uxuB	2.00367e+07	1.45359e+07	1.47402e+07	1.52642e+07	1.07235e+07	1.03084e+07	1.08999e+07	9.38833e+06	1.05347e+07	9.94202e+06	6.21864e+06	7.77109e+06	6.23664e+06	6.14692e+06
ftsP	1.27728e+07	7.25679e+06	6.43437e+06	7.59791e+06	3.84702e+06	3.81794e+06	7.15151e+06	2.79844e+06	1.2418e+07	1.03313e+07	1.04384e+07	1.02094e+07	1.09384e+07	9.74526e+06
tyrR	1.87568e+07	1.94956e+07	1.98845e+07	2.02962e+07	2.19118e+07	1.24288e+07	2.45369e+07	2.14265e+07	2.29362e+07	2.79688e+07	2.32212e+07	2.84785e+07	2.70099e+07	2.47221e+07
ynfE	1.21679e+07	5.14809e+06	1.1491e+07	1.14735e+07	1.12937e+07	1.1035e+07	1.09286e+07	1.02947e+07	9.17623e+06	9.57036e+06	7.26507e+06	8.85635e+06	2.10909e+06	1.01662e+06
cydB	6.10012e+07	2.48282e+07	3.40998e+07	3.73627e+07	4.66917e+07	2.19623e+07	3.26748e+07	2.43584e+07	3.14602e+07	1.8121e+07	2.16544e+07	1.50038e+07	7.05447e+06	3.19522e+06
ispH	2.05308e+07	1.73653e+07	1.85212e+07	1.66135e+07	2.08504e+07	2.41183e+07	2.09865e+07	2.4635e+07	2.02949e+07	1.84475e+07	2.38078e+07	2.02325e+07	2.61327e+07	2.57304e+07
nagC	4.3786e+07	1.90069e+07	2.81689e+07	2.98126e+07	2.62085e+07	1.75083e+08	6.66744e+07	4.69955e+07	4.37035e+07	6.2731e+07	5.02408e+07	3.00394e+07	2.74642e+07	2.037e+07
hybA	3.23e+07	3.60013e+07	3.0968e+07	3.41137e+07	2.38997e+07	2.30914e+07	1.38206e+07	1.56224e+07	1.03164e+07	8.49139e+06	4.51331e+06	6.11449e+06	1.24175e+06	918164
rpe	2.20467e+07	1.86752e+07	1.84773e+07	1.89783e+07	1.15987e+07	1.39613e+07	4.84096e+06	1.3184e+07	4.94424e+06	1.13602e+06	3.26581e+06	3.21803e+06	948730	677401
artJ	5.48637e+06	1.39118e+07	1.56097e+07	1.09293e+07	6.41748e+06	2.44478e+07	5.28972e+06	1.68094e+07	8.18672e+06	1.08907e+06	2.94522e+06	5.75119e+06	2.20296e+06	652127
tsx	2.63412e+07	5.5655e+06	5.28885e+06	5.07252e+06	2.92323e+06	3.3756e+06	1.40973e+06	2.01522e+06	1.23649e+06	466197	2.1571e+06	755386	1.6821e+06	997711
lexA	2.87295e+07	2.89293e+07	3.09207e+07	3.08385e+07	2.46478e+07	3.02747e+07	2.9016e+07	2.27098e+07	2.29913e+07	2.10829e+07	2.32636e+07	2.05826e+07	2.55409e+07	2.08344e+07
moaE	3.37995e+07	2.80283e+07	2.67528e+07	2.78426e+07	2.1746e+07	1.56432e+07	1.82607e+07	2.52046e+07	1.2703e+07	5.7352e+06	1.03794e+07	1.25352e+07	5.9045e+06	3.35723e+06
pcnB	7.17381e+06	4.26008e+06	1.22556e+07	9.17105e+06	1.64253e+07	1.49725e+07	4.00411e+07	2.28414e+07	4.95282e+07	6.63709e+07	6.62571e+07	6.44986e+07	9.36264e+07	9.85529e+07
atpH	2.62038e+07	2.84722e+07	2.34724e+07	2.50898e+07	2.93515e+07	2.76088e+07	3.98809e+07	3.19954e+07	4.34093e+07	6.2303e+07	6.4537e+07	7.14618e+07	9.47514e+07	9.08893e+07
ftnA	5.11984e+07	4.41801e+07	3.63209e+07	2.78056e+07	3.20889e+07	2.66555e+07	1.15332e+07	2.86678e+07	1.35333e+07	6.81899e+06	9.81604e+06	1.31675e+07	8.0537e+06	6.91703e+06
murG	1.08598e+07	1.40131e+07	1.31006e+07	1.43945e+07	1.7775e+07	1.71821e+07	2.43702e+07	1.54851e+07	2.66428e+07	3.58392e+07	3.14864e+07	3.37781e+07	6.14855e+07	6.65771e+07
emrA	6.80412e+06	6.34396e+06	6.60698e+06	1.04524e+07	8.01008e+06	6.14905e+06	1.36147e+07	8.02174e+06	2.25003e+07	2.93732e+07	2.93014e+07	3.65776e+07	6.42174e+07	6.12754e+07
nuoE	5.8614e+07	6.01075e+07	4.9596e+07	5.58998e+07	3.86896e+07	4.93362e+07	2.65879e+07	3.84401e+07	2.57446e+07	1.8771e+07	1.97934e+07	2.16244e+07	2.54122e+07	2.09251e+07
yffB	2.5668e+07	3.10132e+07	3.9492e+07	2.88923e+07	2.72124e+07	7.94e+06	2.46322e+07	1.98829e+07	2.24168e+07	2.03397e+07	2.8922e+07	3.28313e+07	1.7644e+07	1.43092e+07
hslO	5.60045e+07	4.40117e+07	4.23448e+07	4.59784e+07	4.13011e+07	3.65876e+07	4.58749e+07	3.66483e+07	3.77784e+07	3.85052e+07	3.42292e+07	4.10839e+07	7.63698e+07	6.76229e+07
dedD	6.29719e+06	7.86915e+06	7.92239e+06	6.44188e+06	1.03881e+07	1.12345e+07	1.81011e+07	1.64469e+07	1.66269e+07	3.14683e+07	3.00741e+07	3.06476e+07	4.12132e+07	4.73415e+07
cheZ	6.34768e+06	8.77619e+06	6.23696e+06	7.93547e+06	7.1115e+06	8.94246e+06	5.21552e+06	6.45801e+06	5.88138e+06	6.02073e+06	2.04637e+06	4.29521e+06	3.09127e+06	1.62562e+06
malQ	1.61561e+07	8.84639e+06	1.18824e+07	1.22643e+07	9.32947e+06	6.46409e+06	6.64263e+06	7.62669e+06	6.1645e+06	5.31053e+06	2.13662e+06	3.41868e+06	1.988e+06	1.13884e+06
sufB	2.02663e+07	1.17649e+07	1.57607e+07	1.55514e+07	1.39429e+07	1.07015e+07	1.70303e+07	1.75279e+07	1.31964e+07	1.39528e+07	1.03453e+07	1.10384e+07	1.09979e+07	9.42451e+06
cmk	1.98309e+07	9.99252e+06	9.00558e+06	9.7034e+06	1.14445e+07	1.8746e+07	1.09894e+07	9.97369e+06	1.46616e+07	9.68907e+06	1.40689e+07	1.45509e+07	1.60659e+07	1.1707e+07
sohB	1.45198e+07	1.67462e+07	1.4514e+07	8.96527e+06	1.4758e+07	1.18012e+07	1.53471e+07	1.30225e+07	1.07721e+07	1.48897e+07	1.6297e+07	1.1709e+07	1.17446e+07	7.98444e+06
ydcF	5.25452e+07	5.99778e+07	6.27027e+07	6.59272e+07	5.48653e+07	4.7091e+07	4.36345e+07	4.50722e+07	3.09883e+07	2.56074e+07	2.04985e+07	1.94557e+07	1.1375e+07	9.50176e+06
ilvC	1.64852e+07	1.58466e+07	1.4031e+07	1.08229e+07	1.43475e+07	8.4226e+06	7.24723e+06	9.81849e+06	4.67046e+06	4.1223e+06	7.59295e+06	4.24814e+06	1.02507e+06	922699
dapB	1.79078e+07	1.60395e+07	1.79473e+07	2.10177e+07	1.70733e+07	1.98463e+07	1.29744e+07	1.58414e+07	1.26081e+07	1.16511e+07	1.15217e+07	1.17598e+07	1.60665e+07	1.66989e+07
trmB	2.43179e+07	2.73771e+07	3.00658e+07	3.03541e+07	3.95901e+07	3.34658e+07	3.73751e+07	4.25103e+07	6.52093e+07	6.87382e+07	5.63862e+07	5.76069e+07	9.42084e+07	8.85256e+07
metL	8.76117e+06	8.13227e+06	1.1331e+07	9.77325e+06	1.51516e+07	1.66324e+07	2.38481e+07	2.30871e+07	3.57158e+07	3.02204e+07	4.65849e+07	3.75127e+07	4.87177e+07	3.83353e+07
sppA	3.34319e+06	3.40324e+06	3.21595e+06	3.80222e+06	3.79335e+06	3.93582e+06	5.27993e+06	8.91229e+06	6.89625e+06	6.73727e+06	7.0055e+06	8.23153e+06	6.68932e+06	6.15296e+06
rpsO	7.74303e+08	1.16282e+09	9.20837e+08	1.09216e+09	1.14349e+09	1.27839e+09	1.53583e+09	1.58288e+09	2.42205e+09	2.80518e+09	3.24355e+09	3.49339e+09	4.70272e+09	5.14897e+09
pxpC	2.71587e+07	2.77984e+07	3.11033e+07	3.02087e+07	2.45624e+07	2.12868e+07	2.1606e+07	1.91184e+07	1.9193e+07	1.74884e+07	9.82473e+06	1.45392e+07	1.23162e+07	1.02416e+07
hinT	6.07992e+07	5.08677e+07	3.29315e+07	3.55958e+07	2.90291e+07	3.80978e+07	2.5823e+07	3.57734e+07	2.18495e+07	2.12829e+07	2.38746e+07	2.74546e+07	1.83877e+07	2.42306e+07
artP	2.47335e+07	2.69403e+07	2.3261e+07	2.41686e+07	2.42749e+07	2.30212e+07	1.39472e+07	1.96994e+07	1.27052e+07	1.14865e+07	1.10448e+07	1.35506e+07	6.98344e+06	9.751e+06
yggS	2.85011e+07	4.19331e+07	3.32247e+07	4.60028e+07	4.10827e+07	3.39664e+07	5.30772e+07	3.60864e+07	4.74289e+07	5.75884e+07	6.07448e+07	5.96393e+07	4.34135e+07	3.56927e+07
cspG	5.55431e+06	4.48297e+06	1.98439e+07	2.08262e+07	2.57832e+07	2.30261e+07	1.50572e+07	3.09841e+07	1.77266e+07	5.3726e+06	1.27002e+07	1.05763e+07	6.69148e+06	1.67475e+06
yeaY	4.27457e+07	4.15044e+07	4.59349e+07	4.41601e+07	4.97041e+07	4.53217e+07	6.18445e+07	4.30253e+07	4.21327e+07	5.78229e+07	3.62399e+07	3.71797e+07	3.6073e+07	3.28632e+07
def	2.07836e+07	1.89436e+07	2.16013e+07	1.83988e+07	2.36416e+07	2.46516e+07	3.34451e+07	2.61441e+07	2.75589e+07	4.34712e+07	3.44615e+07	4.6701e+07	5.68224e+07	5.3382e+07
rstA	1.43735e+07	1.79016e+07	1.73741e+07	1.80155e+07	2.01373e+07	1.42113e+07	2.46759e+07	1.88777e+07	2.85221e+07	3.25862e+07	2.31477e+07	2.4901e+07	2.75386e+07	2.39962e+07
yjeI	5.70777e+07	6.53686e+07	8.37006e+07	8.10119e+07	7.33125e+07	5.55758e+07	6.74749e+07	5.27926e+07	4.51629e+07	4.81546e+07	3.11758e+07	4.49925e+07	3.29404e+07	3.75689e+07
yceD	4.5654e+07	9.60312e+07	6.9907e+07	8.28009e+07	9.26244e+07	1.01398e+08	7.63561e+07	1.1985e+08	9.58043e+07	6.76492e+07	9.03985e+07	1.0454e+08	1.14204e+08	1.13217e+08
melA	2.33348e+07	1.4508e+07	1.70038e+07	1.88257e+07	1.49933e+07	1.16973e+07	1.06914e+07	9.50326e+06	7.16282e+06	5.30419e+06	4.11397e+06	1.11505e+07	2.79015e+06	1.15453e+06
grxD	5.32917e+07	7.18313e+07	5.19781e+07	4.48e+07	5.28083e+07	3.69843e+07	6.14429e+07	6.0445e+07	5.18969e+07	9.47789e+07	8.17814e+07	1.08293e+08	1.31397e+08	1.42692e+08
pncC	5.72302e+06	2.33236e+06	5.70308e+06	2.74077e+06	3.63195e+06	6.5208e+06	5.96607e+06	4.28373e+06	5.32726e+06	4.93428e+06	3.79276e+06	5.36103e+06	3.53515e+06	5.25275e+06
flgE	1.30389e+07	1.89085e+07	2.14627e+07	2.49331e+07	2.3684e+07	1.34228e+07	2.71629e+07	2.1852e+07	1.77293e+07	2.3169e+07	1.75816e+07	1.78831e+07	2.4797e+07	2.48019e+07
ddpA	1.18306e+07	1.16304e+07	1.32668e+07	1.42052e+07	1.11181e+07	5.60468e+06	9.55839e+06	5.81771e+06	6.70308e+06	6.50038e+06	5.30896e+06	3.56652e+06	2.21883e+06	2.20631e+06
sdaB	1.07895e+07	6.51188e+06	2.64544e+06	1.03339e+07	3.78134e+06	8.01098e+06	8.41697e+06	4.63825e+06	2.66388e+07	1.59925e+07	2.96276e+07	4.03476e+07	7.72853e+07	6.58227e+07
rbsA	1.52054e+07	1.0989e+07	7.63123e+06	1.06818e+07	9.78694e+06	1.18875e+07	1.18407e+07	9.87324e+06	1.01388e+07	8.08286e+06	6.53594e+06	8.00341e+06	8.0348e+06	3.47115e+06
truD	1.44409e+07	1.38561e+07	1.31499e+07	1.71702e+07	1.90836e+07	1.51592e+07	1.93589e+07	1.70458e+07	2.56248e+07	2.61342e+07	2.3707e+07	2.56414e+07	2.46688e+07	2.58894e+07
msrA	9.04494e+07	1.16146e+08	1.07848e+08	1.15915e+08	9.76641e+07	1.10486e+08	1.07784e+08	9.35741e+07	8.08355e+07	9.14442e+07	6.60681e+07	7.37804e+07	5.34809e+07	4.78955e+07
ygiC	2.41716e+07	2.05827e+07	2.19572e+07	1.99688e+07	2.21884e+07	1.60849e+07	1.47296e+07	1.74253e+07	1.46069e+07	1.44396e+07	1.25512e+07	1.2529e+07	1.29938e+07	1.44553e+07
rlmG	1.8319e+06	3.02625e+06	3.65096e+06	4.16359e+06	8.94049e+06	8.57313e+06	1.25908e+07	1.07709e+07	1.85994e+07	2.1131e+07	2.32672e+07	2.38568e+07	3.77093e+07	3.05697e+07
thiB	6.75883e+06	4.35228e+06	5.57449e+06	3.30894e+06	6.38759e+06	6.3723e+06	8.63703e+06	7.43199e+06	8.25686e+06	7.57202e+06	8.0796e+06	9.23872e+06	7.07955e+06	4.78042e+06
hcxB	1.75977e+07	1.07917e+07	9.39266e+06	8.71139e+06	4.99749e+06	2.56191e+06	2.03833e+06	2.75374e+06	525844	1.24346e+06	0	1.04607e+06	185361	392241
ygeY	1.71093e+07	8.1435e+06	1.10502e+07	1.06971e+07	7.91879e+06	5.59547e+06	8.5327e+06	4.2434e+06	5.64104e+06	5.48023e+06	3.32389e+06	1.33856e+06	692367	273093
pdxH	2.13119e+07	1.54724e+07	1.86602e+07	1.72159e+07	1.75497e+07	1.53714e+07	1.63727e+07	1.45873e+07	1.58839e+07	1.32572e+07	1.07334e+07	1.24214e+07	8.31352e+06	5.48451e+06
yciF	2.01786e+07	2.57973e+07	1.84203e+07	1.69313e+07	1.74907e+07	2.24572e+07	1.89633e+07	1.74659e+07	1.65553e+07	2.5646e+07	1.95556e+07	1.83188e+07	1.61763e+07	1.64969e+07
mnmA	1.07146e+07	1.2881e+07	1.80128e+07	1.52442e+07	2.53387e+07	2.61394e+07	3.57121e+07	2.68819e+07	3.00364e+07	3.54653e+07	3.00043e+07	3.17885e+07	2.46009e+07	2.00779e+07
gmk	1.82794e+07	2.58777e+07	2.67551e+07	2.66735e+07	3.29722e+07	3.05386e+07	3.40002e+07	3.53175e+07	4.09207e+07	2.77155e+07	3.68804e+07	3.13113e+07	2.59653e+07	2.66953e+07
rihA	2.246e+07	1.38161e+07	2.21262e+07	1.59052e+07	2.27028e+07	1.07279e+07	1.55046e+07	1.47457e+07	1.72563e+07	9.93568e+06	8.75065e+06	8.13568e+06	4.22811e+06	3.67564e+06
aroE	7.47694e+06	6.15376e+06	6.46483e+06	7.59308e+06	8.1011e+06	7.70516e+06	8.44443e+06	8.74997e+06	1.05972e+07	9.21297e+06	1.27313e+07	1.29659e+07	9.52234e+06	9.76664e+06
rapZ	1.90071e+07	8.14769e+06	8.82058e+06	7.86349e+06	5.42164e+06	5.79516e+06	1.62205e+06	7.08187e+06	3.39849e+06	0	661935	627068	0	0
yciO	5.70572e+07	8.04316e+07	7.33815e+07	7.77332e+07	5.83713e+07	5.87331e+07	6.62916e+07	5.53364e+07	4.79425e+07	7.01456e+07	4.97543e+07	5.85786e+07	5.55155e+07	4.86765e+07
fecE	2.41863e+06	1.69681e+06	3.08426e+06	2.04585e+06	1.66796e+06	2.33683e+06	3.52944e+06	1.06332e+06	5.14256e+06	9.64212e+06	9.8713e+06	1.52644e+07	2.30491e+07	2.56423e+07
pflA	2.68561e+07	2.02961e+07	2.16576e+07	2.25608e+07	1.90075e+07	1.77784e+07	6.70917e+06	1.1966e+07	9.62325e+06	3.83043e+06	3.54343e+06	3.43362e+06	0	587497
ynjB	9.02254e+06	1.05995e+07	8.45627e+06	1.0804e+07	7.84477e+06	1.05855e+07	8.52584e+06	8.6269e+06	4.98716e+06	8.37058e+06	5.42297e+06	5.3948e+06	2.31617e+06	2.17635e+06
tesA	2.28065e+07	2.08828e+07	2.24737e+07	2.2183e+07	1.73648e+07	1.83302e+07	1.87879e+07	1.78038e+07	1.47995e+07	1.87576e+07	1.41032e+07	1.41835e+07	8.76678e+06	1.11756e+07
nrdD	9.85498e+06	5.90543e+06	7.80413e+06	1.07949e+07	8.29162e+06	6.91183e+06	1.02853e+07	6.86479e+06	7.4734e+06	8.74907e+06	5.41149e+06	6.57961e+06	4.58778e+06	2.95993e+06
cheY	1.76527e+07	1.24452e+07	6.873e+06	8.43907e+06	6.51021e+06	4.48452e+06	3.10223e+06	5.82356e+06	2.08589e+06	684450	1.47226e+06	1.27048e+06	651561	0
potF	1.0616e+07	1.15809e+07	1.31952e+07	1.30153e+07	9.42125e+06	8.64694e+06	1.01396e+07	9.404e+06	8.28234e+06	9.04946e+06	5.96632e+06	5.51197e+06	4.53403e+06	3.7135e+06
uspA	2.87279e+08	2.77991e+08	2.6801e+08	2.9191e+08	2.39949e+08	1.62758e+08	2.20285e+08	1.40062e+08	1.51486e+08	1.20045e+08	9.50975e+07	1.00936e+08	4.21581e+07	3.70816e+07
ribB	2.67785e+07	2.14659e+07	3.23879e+07	4.00962e+07	6.28437e+07	5.70968e+07	1.23235e+08	1.04521e+08	1.30577e+08	1.42624e+08	1.19903e+08	1.50503e+08	1.62354e+08	1.4725e+08
ppsR	1.31495e+07	8.75698e+06	1.15376e+07	1.16049e+07	9.96228e+06	8.63729e+06	3.06343e+06	9.5498e+06	1.54687e+06	1.21991e+06	892681	850405	528988	0
lptA	2.14756e+07	2.56572e+07	2.5749e+07	2.83998e+07	2.63504e+07	2.68006e+07	3.42643e+07	2.6679e+07	3.06711e+07	3.65123e+07	2.94449e+07	3.09983e+07	2.23071e+07	1.93213e+07
sufC	1.44759e+07	1.29287e+07	1.5566e+07	1.35598e+07	1.62178e+07	1.41832e+07	1.71539e+07	1.50188e+07	1.66179e+07	1.40106e+07	1.19213e+07	1.15776e+07	6.50361e+06	7.75769e+06
ptsN	7.33588e+06	6.27154e+06	6.62868e+06	6.03641e+06	6.34458e+06	9.51709e+06	9.7731e+06	1.0408e+07	8.14341e+06	1.37404e+07	1.31661e+07	1.53368e+07	1.7372e+07	1.65377e+07
prkB	2.99175e+07	2.92532e+07	2.56794e+07	2.70264e+07	2.42698e+07	2.65014e+07	1.6349e+07	2.4129e+07	1.48745e+07	1.15053e+07	8.25576e+06	9.78226e+06	7.46636e+06	7.25452e+06
rlmI	1.30345e+07	1.11523e+07	1.33366e+07	1.50066e+07	2.30699e+07	2.05546e+07	3.95161e+07	2.77397e+07	4.37111e+07	5.92381e+07	4.78628e+07	5.28324e+07	8.85928e+07	7.58503e+07
dnaG	8.33731e+06	6.79931e+06	7.7361e+06	6.46771e+06	1.05898e+07	7.19445e+06	1.35265e+07	7.35946e+06	1.0765e+07	1.58005e+07	1.3625e+07	1.48929e+07	2.09206e+07	1.49268e+07
ispA	1.67291e+07	1.51348e+07	1.45155e+07	1.70346e+07	1.94984e+07	1.95495e+07	2.02641e+07	2.0886e+07	2.09335e+07	2.82665e+07	2.71052e+07	3.0036e+07	2.99264e+07	3.13683e+07
nnr	3.14149e+07	2.62865e+07	2.21252e+07	3.43793e+07	2.11922e+07	3.14527e+07	3.25944e+07	2.59787e+07	2.36329e+07	3.01594e+07	2.07885e+07	2.19944e+07	1.83155e+07	1.68928e+07
ybiV	7.05682e+06	2.60942e+06	4.80655e+06	2.65756e+06	7.38905e+06	5.15189e+06	4.18288e+06	4.1284e+06	4.88154e+06	6.70697e+06	5.79848e+06	5.78267e+06	8.27324e+06	7.95648e+06
metE	5.3111e+06	7.08876e+06	5.76652e+06	5.70673e+06	6.23299e+06	4.87284e+06	1.43645e+07	6.37733e+06	1.0972e+07	1.14286e+07	6.84316e+06	7.99731e+06	5.77165e+06	9.08344e+06
mukE	1.04237e+07	4.37528e+06	4.2135e+06	4.57569e+06	5.33944e+06	3.49779e+06	7.83882e+06	8.39749e+06	8.45436e+06	8.57474e+06	1.61044e+07	1.73377e+07	9.0783e+06	8.11489e+06
glnE	1.28791e+07	1.32861e+06	2.0987e+06	6.45171e+06	4.74047e+06	7.45552e+06	4.79103e+06	7.32691e+06	4.4192e+06	5.10693e+06	2.99335e+06	2.29657e+06	3.52069e+06	2.69737e+06
dsbG	7.42807e+06	6.5245e+06	6.97365e+06	6.37309e+06	7.15735e+06	8.2396e+06	1.12172e+07	7.94144e+06	1.10041e+07	7.6139e+06	9.85391e+06	1.01118e+07	1.29595e+07	1.1648e+07
ybaK	8.61603e+06	6.64795e+06	7.473e+06	7.97568e+06	8.54972e+06	9.38621e+06	1.08233e+07	1.049e+07	1.19348e+07	1.69558e+07	1.89324e+07	1.80772e+07	2.10488e+07	2.1284e+07
glk	5.06239e+07	3.94547e+07	4.94109e+07	4.45737e+07	3.56291e+07	3.93057e+07	3.3215e+07	3.21086e+07	2.7958e+07	2.08322e+07	1.68272e+07	1.47847e+07	1.16095e+07	1.07676e+07
dmsB	1.6537e+07	1.83347e+07	1.60191e+07	1.87441e+07	1.31289e+07	1.77504e+07	9.00019e+06	1.45801e+07	6.66882e+06	5.12601e+06	3.99759e+06	3.96284e+06	1.47163e+06	885006
mutL	8.17289e+06	1.4206e+07	1.13323e+07	1.47463e+07	1.14439e+07	1.59043e+07	1.27574e+07	1.39894e+07	1.39212e+07	1.20854e+07	1.07413e+07	1.65979e+07	1.22264e+07	1.10487e+07
pyrF	2.3539e+07	9.38552e+06	2.04911e+07	2.1968e+07	3.81621e+07	5.43725e+07	6.00377e+07	6.38744e+07	6.63903e+07	7.42092e+07	7.49588e+07	8.11887e+07	1.08818e+08	1.32244e+08
dnaA	1.63353e+07	1.74538e+07	2.15732e+07	2.2833e+07	2.75015e+07	2.94355e+07	4.24445e+07	4.0735e+07	4.8124e+07	5.80264e+07	5.59259e+07	7.50321e+07	6.91886e+07	7.14019e+07
cnoX	1.64697e+07	1.54996e+07	1.50422e+07	1.18227e+07	7.9656e+06	1.145e+07	7.74928e+06	1.41493e+07	6.30422e+06	6.18541e+06	5.58707e+06	8.18805e+06	6.14858e+06	8.12167e+06
mltD	5.55361e+06	2.18923e+07	3.23577e+07	3.21475e+07	2.07326e+07	1.81325e+07	1.39497e+07	1.77028e+07	1.37259e+07	1.78218e+06	1.55016e+07	759836	1.81678e+06	2.05586e+06
yebE	2.23559e+07	1.96063e+07	2.21906e+07	2.24201e+07	1.61321e+07	1.20663e+07	1.524e+07	1.2199e+07	1.30207e+07	1.05161e+07	7.90834e+06	9.82584e+06	6.31886e+06	7.42364e+06
ppnP	1.45712e+08	1.5037e+08	9.75192e+07	1.52955e+08	8.22984e+07	8.98892e+07	9.12741e+07	9.78057e+07	1.08632e+08	8.74718e+07	8.44881e+07	9.70984e+07	8.31765e+07	8.62548e+07
flgG	4.35605e+06	5.95757e+06	3.72224e+06	3.50201e+06	3.39451e+06	2.31156e+06	2.96552e+06	2.51801e+06	1.72711e+06	2.18548e+06	1.20755e+06	363229	2.43064e+06	2.32127e+06
kdsB	1.71903e+07	1.11613e+07	1.40436e+07	1.51307e+07	2.10556e+07	1.51597e+07	2.25644e+07	1.86807e+07	2.277e+07	1.6348e+07	1.67617e+07	2.53132e+07	2.47036e+07	2.13206e+07
ykgF	1.85938e+07	2.13774e+07	2.20746e+07	1.84406e+07	1.61587e+07	1.58918e+07	9.48132e+06	1.19403e+07	8.3308e+06	8.25718e+06	4.50103e+06	4.35903e+06	2.11585e+06	717944
wbbI	5.48827e+06	1.17551e+06	3.58474e+06	3.57792e+06	9.49816e+06	5.11608e+06	1.35139e+07	1.25756e+07	1.37941e+07	1.61257e+07	1.78676e+07	1.99056e+07	2.32788e+07	1.82022e+07
arcB	2.28427e+07	2.40841e+07	2.49277e+07	2.21939e+07	1.772e+07	1.77533e+07	1.67438e+07	1.9921e+07	1.4049e+07	6.7408e+06	8.3128e+06	8.48399e+06	4.93483e+06	3.23491e+06
hypB	1.63061e+07	1.5626e+07	1.91097e+07	1.84769e+07	7.02861e+06	1.92704e+07	1.87769e+07	1.83359e+07	1.01973e+07	1.65323e+07	1.12497e+07	1.32807e+07	4.10488e+06	1.11341e+07
pntB	2.09796e+07	8.67056e+06	1.22222e+07	1.0595e+07	1.67164e+07	1.24962e+07	1.04407e+07	1.11045e+07	8.23976e+06	1.01242e+07	6.63094e+06	6.81737e+06	9.28662e+06	7.86185e+06
fadJ	6.35812e+06	5.43161e+06	6.17291e+06	6.79907e+06	5.40586e+06	4.35017e+06	6.54861e+06	4.13225e+06	3.84487e+06	5.61709e+06	3.36494e+06	3.97809e+06	2.02696e+06	3.29383e+06
ydiJ	5.1507e+06	3.44581e+06	5.92416e+06	5.69602e+06	4.26076e+06	2.37436e+06	4.0479e+06	3.11943e+06	2.3791e+06	2.29173e+06	2.08271e+06	2.38025e+06	247735	289049
yhbS	4.8265e+07	3.75357e+07	2.64581e+07	2.54793e+07	2.00582e+07	1.78954e+07	1.65758e+07	1.04339e+07	1.05072e+07	1.23122e+07	8.21652e+06	8.4587e+06	7.82974e+06	6.49597e+06
gpt	2.88028e+07	2.41158e+07	3.22038e+07	3.47228e+07	4.77039e+07	2.6024e+07	5.71101e+07	4.6733e+07	8.90855e+07	9.26198e+07	8.73118e+07	1.1356e+08	1.44441e+08	1.2113e+08
dmlA	5.41094e+07	3.43013e+07	4.90366e+07	3.71831e+07	5.13615e+07	2.40201e+07	3.33701e+07	2.45881e+07	1.11067e+07	2.31138e+07	1.14654e+07	9.22966e+06	1.12808e+07	1.06033e+07
yqjC	1.619e+07	2.96118e+07	2.65092e+07	2.01169e+07	2.06462e+07	1.31535e+07	2.19474e+07	1.4424e+07	1.33016e+07	1.92985e+07	1.8806e+07	2.39534e+07	1.13041e+07	1.41799e+07
nlpD	1.401e+07	1.8864e+07	9.76992e+06	1.2501e+07	1.59922e+07	8.99934e+06	1.81902e+07	1.16223e+07	1.93543e+07	2.22759e+07	1.76694e+07	2.19591e+07	2.04365e+07	2.78005e+07
bioD2	1.82556e+07	2.41628e+07	2.31398e+07	2.0184e+07	1.86613e+07	1.51766e+07	1.99978e+07	1.5152e+07	1.34215e+07	1.67697e+07	1.16899e+07	1.28749e+07	1.11441e+07	1.1121e+07
yjjA	6.30328e+06	7.08294e+06	6.58249e+06	6.18407e+06	1.28059e+07	1.01783e+07	1.25818e+07	1.52156e+07	1.31089e+07	1.38776e+07	1.51069e+07	2.32049e+07	1.51416e+07	1.53873e+07
yggX	2.26347e+07	2.93614e+07	2.24928e+07	2.2395e+07	2.11176e+07	1.82044e+07	1.85564e+07	1.94592e+07	1.59161e+07	1.50076e+07	1.94613e+07	2.31166e+07	2.32157e+07	2.06145e+07
yheO	1.13938e+07	4.95731e+06	5.68829e+06	4.94934e+06	6.59946e+06	2.48524e+06	5.97707e+06	5.37304e+06	5.46795e+06	4.51923e+06	5.11188e+06	9.84142e+06	4.71536e+06	8.85562e+06
ydhR	3.22243e+07	3.69285e+07	2.10273e+07	1.6761e+07	1.91535e+07	2.48498e+07	2.45771e+07	1.96789e+07	1.568e+07	2.11e+07	2.16041e+07	2.22892e+07	1.92491e+07	2.0718e+07
rsmE	6.63372e+06	5.78135e+06	7.39618e+06	7.08022e+06	8.02725e+06	7.97885e+06	1.0214e+07	7.68325e+06	8.30142e+06	1.9477e+07	1.29952e+07	1.8447e+07	2.50924e+07	2.0026e+07
yaiL	5.8083e+06	1.03201e+07	1.32078e+07	9.41739e+06	7.45023e+06	6.14476e+06	1.02153e+07	1.59073e+07	2.33426e+07	3.19547e+07	2.69136e+07	3.46896e+07	2.62884e+07	3.12686e+07
ygiN	4.65817e+07	5.27757e+07	4.79279e+07	4.33603e+07	4.74258e+07	3.99262e+07	3.56957e+07	4.34662e+07	3.64163e+07	4.02005e+07	3.14486e+07	3.53883e+07	2.74973e+07	3.1118e+07
fadR	1.16506e+07	1.49851e+07	1.75383e+07	9.18482e+06	1.69829e+07	1.64554e+07	1.84078e+07	2.02749e+07	1.78256e+07	2.97679e+07	2.23179e+07	2.7119e+07	3.01788e+07	3.88418e+07
serB	2.41236e+06	1.91205e+06	3.2957e+06	3.61989e+06	2.5829e+06	3.28264e+06	5.72068e+06	3.97972e+06	6.43737e+06	6.39714e+06	7.89794e+06	9.29371e+06	1.17569e+07	1.20331e+07
rlmH	7.54669e+06	6.87925e+06	5.02036e+06	6.96789e+06	1.16466e+07	7.1879e+06	1.6499e+07	1.21719e+07	1.15686e+07	9.09329e+06	1.43754e+07	1.60383e+07	1.71106e+07	5.92229e+06
yqaB	1.16143e+07	2.58314e+06	3.32882e+06	5.07156e+06	3.82564e+06	4.14699e+06	6.72137e+06	4.90213e+06	6.09544e+06	7.51507e+06	7.52176e+06	9.27374e+06	1.11533e+07	9.92e+06
frmA	2.41737e+07	1.69942e+07	2.19496e+07	1.37311e+07	1.61673e+07	1.73027e+07	2.345e+07	1.03015e+07	2.73693e+07	3.43118e+07	2.16766e+07	2.6995e+07	3.33143e+07	2.73808e+07
gltD	1.75853e+07	1.35053e+07	1.57405e+07	1.4919e+07	1.18427e+07	1.03982e+07	1.3866e+07	1.05832e+07	1.26801e+07	1.72768e+07	1.3756e+07	1.68321e+07	1.49855e+07	1.37694e+07
hmp	3.68191e+07	3.32938e+07	3.46587e+07	3.28735e+07	3.01092e+07	2.56288e+07	2.92999e+07	2.5261e+07	2.39521e+07	2.99588e+07	1.80868e+07	2.20163e+07	2.4773e+07	2.25482e+07
uup	4.75242e+06	4.28023e+06	6.82219e+06	5.82596e+06	1.13848e+07	1.77227e+06	1.21967e+07	9.31307e+06	1.19891e+07	1.70285e+07	1.39611e+07	1.9819e+07	2.26968e+07	1.92118e+07
purL	1.16268e+07	2.74079e+06	5.86275e+06	7.38251e+06	8.70719e+06	1.18431e+07	1.00111e+07	8.02329e+06	9.1866e+06	7.5869e+06	9.15545e+06	8.29511e+06	1.27612e+07	1.28137e+07
dut	4.34429e+07	2.82282e+07	3.53772e+07	3.04591e+07	4.03658e+07	4.23647e+07	5.5865e+07	5.74668e+07	7.17237e+07	4.85325e+07	6.33506e+07	7.42032e+07	7.1008e+07	6.19286e+07
mak	2.80628e+07	1.11091e+07	1.77164e+07	1.46106e+07	1.63599e+07	1.66547e+07	1.71567e+07	1.61797e+07	1.22057e+07	9.76931e+06	7.2916e+06	1.03238e+07	7.56295e+06	7.98184e+06
tap	2.96189e+06	842742	3.52441e+06	3.55325e+06	3.43455e+06	1.33701e+06	735323	4.15537e+06	0	0	0	0	0	0
yicH	1.51135e+07	1.27254e+07	1.41536e+07	1.25607e+07	1.31811e+07	8.75729e+06	1.31558e+07	1.00424e+07	9.91209e+06	1.11919e+07	7.43455e+06	8.92609e+06	8.69374e+06	6.48501e+06
appA	1.25189e+07	1.24061e+07	1.66664e+07	1.16176e+07	1.15538e+07	1.05625e+07	1.1704e+07	1.00117e+07	5.87993e+06	9.18351e+06	2.1328e+06	4.7324e+06	1.33424e+06	4.07553e+06
focA	1.44403e+07	3.18796e+06	2.36352e+07	1.22694e+07	1.41753e+07	1.54738e+07	2.32106e+07	1.38018e+07	2.35361e+07	1.9963e+07	1.56997e+07	1.95022e+07	1.68135e+07	1.91761e+07
cstA	5.19517e+07	4.09961e+07	2.32726e+07	4.53906e+07	2.76523e+07	3.80298e+07	3.22572e+07	3.21818e+07	2.66343e+07	2.42439e+07	1.24633e+07	1.45887e+07	1.43998e+07	1.31826e+07
cutC	1.96035e+06	2.28503e+06	3.31669e+06	3.41002e+06	795838	0	775788	1.11213e+06	1.93513e+06	1.09716e+06	1.22533e+06	879992	2.17106e+06	1.65019e+06
rbsK	2.42484e+07	2.27312e+07	3.13943e+07	2.24595e+07	2.45937e+07	2.24474e+07	2.22979e+07	2.08529e+07	1.08335e+07	2.39085e+07	1.02352e+07	2.1031e+07	2.30774e+07	1.81279e+07
ycgM	4.24961e+07	4.88178e+07	4.58817e+07	5.42366e+07	3.77671e+07	3.50549e+07	4.22319e+07	3.78892e+07	3.40556e+07	4.85594e+07	4.13105e+07	3.79925e+07	3.4801e+07	3.73106e+07
hisC	2.7351e+07	3.03903e+07	3.01916e+07	3.47131e+07	2.72512e+07	2.54583e+07	2.68778e+07	2.56275e+07	2.07852e+07	1.84901e+07	1.54996e+07	2.05458e+07	1.46951e+07	1.98087e+07
msbA	1.48977e+07	1.26447e+07	1.69847e+07	1.4835e+07	2.32672e+07	1.86282e+07	3.02094e+07	2.11547e+07	3.60125e+07	3.15304e+07	3.21875e+07	3.34965e+07	2.79647e+07	2.05562e+07
yccX	2.09496e+07	2.31244e+07	1.84083e+07	1.79191e+07	1.59102e+07	1.32877e+07	9.50131e+06	1.16811e+07	7.70417e+06	6.96751e+06	4.12596e+06	4.37827e+06	3.0043e+06	3.2906e+06
ansA	1.92926e+07	2.34901e+07	2.29107e+07	2.6198e+07	3.1684e+07	2.70067e+07	4.07619e+07	4.04455e+07	4.35691e+07	4.33864e+07	4.18206e+07	4.18547e+07	4.22587e+07	4.50485e+07
aroD	8.44985e+06	7.48623e+06	7.59488e+06	8.00036e+06	6.52331e+06	5.5663e+06	6.45744e+06	5.36954e+06	4.80898e+06	6.03546e+06	4.10333e+06	4.32488e+06	2.35995e+06	1.56938e+06
modE	1.22055e+06	0	0	544882	1.89735e+06	780760	0	0	0	0	0	0	0	0
flgL	6.18127e+06	9.24218e+06	0	0	0	0	0	0	0	0	0	0	0	0
ddlB	2.66834e+08	2.22944e+08	2.44677e+08	1.90138e+08	2.17362e+08	1.27613e+08	1.97136e+08	1.00641e+08	1.75304e+08	1.0921e+08	1.00169e+08	9.52163e+07	5.09423e+07	4.53831e+07
maa	1.00235e+07	1.25025e+07	1.08059e+07	1.1266e+07	9.6284e+06	1.30946e+07	1.13985e+07	1.16617e+07	6.88495e+06	7.1386e+06	4.38578e+06	5.48052e+06	5.19403e+06	4.65528e+06
dhaL	1.54477e+07	1.38803e+07	1.05695e+07	1.31606e+07	8.04306e+06	5.57104e+06	3.05091e+06	8.23292e+06	3.04097e+06	627646	1.59676e+06	3.91417e+06	845450	673396
cra	3.55764e+07	4.0517e+07	3.37666e+07	4.66716e+07	3.59341e+07	3.1875e+07	2.79496e+07	2.97714e+07	2.38085e+07	2.26466e+07	2.04476e+07	1.92552e+07	1.67154e+07	1.66907e+07
garL	2.75117e+07	3.1081e+07	3.17951e+07	3.49862e+07	2.92476e+07	2.60821e+07	2.2897e+07	2.34912e+07	1.63659e+07	1.4043e+07	1.14796e+07	9.28397e+06	2.7468e+06	2.4083e+06
yqgE	7.9644e+06	2.63062e+06	4.24489e+06	3.82896e+06	5.58384e+06	6.06606e+06	4.67012e+06	4.34598e+06	4.51663e+06	3.88256e+06	4.72225e+06	4.93495e+06	5.91966e+06	5.91748e+06
yceA	0	0	1.71099e+06	2.14055e+06	9.64613e+06	7.67124e+06	1.20386e+07	1.12542e+07	2.22208e+07	3.31983e+07	2.77894e+07	3.55174e+07	4.10557e+07	4.42326e+07
rpoN	6.68767e+06	1.26584e+07	1.23978e+07	1.33297e+07	1.29095e+07	1.41244e+07	1.63342e+07	1.30389e+07	1.57458e+07	1.72833e+07	1.31952e+07	1.33726e+07	2.05884e+07	2.00657e+07
fnr	6.40953e+06	5.31806e+06	1.01788e+07	1.15576e+07	1.75212e+07	1.40939e+07	1.48609e+07	2.00834e+07	2.29981e+07	2.11322e+07	2.13673e+07	2.54865e+07	2.83183e+07	2.96443e+07
rcsB	4.55952e+07	5.35505e+07	6.00774e+07	6.84176e+07	6.38215e+07	3.89713e+07	7.0075e+07	5.09247e+07	6.92335e+07	6.61346e+07	6.67268e+07	5.45482e+07	6.26095e+07	5.94411e+07
yaaA	2.03667e+07	2.61529e+07	2.85202e+07	3.10861e+07	2.67647e+07	2.43917e+07	2.29328e+07	2.78178e+07	2.54531e+07	3.28513e+07	2.47744e+07	3.06989e+07	2.79265e+07	2.90244e+07
tam	2.81043e+07	4.91975e+07	4.0382e+07	4.06826e+07	3.56867e+07	4.80286e+07	2.94472e+07	3.55847e+07	2.08931e+07	3.14425e+07	2.12399e+07	2.5281e+07	2.0141e+07	2.39217e+07
nlpE	2.90582e+07	2.56122e+07	1.55369e+07	2.33684e+07	2.14292e+07	8.41942e+06	1.42119e+07	1.59397e+07	1.36557e+07	1.16305e+07	1.13601e+07	8.66419e+06	1.05191e+07	1.07492e+07
metJ	1.43925e+07	2.35179e+07	2.58115e+07	1.49314e+07	2.09194e+07	1.19759e+07	2.4903e+07	1.22466e+07	2.74826e+07	2.91877e+07	3.64572e+07	4.16581e+07	2.09482e+07	1.39177e+07
folD	1.77912e+07	2.29564e+07	2.59847e+07	2.25702e+07	3.77933e+07	2.26366e+07	4.02747e+07	2.1381e+07	3.21259e+07	4.5488e+07	4.30636e+07	4.93861e+07	4.94388e+07	4.35453e+07
ypfJ	1.73164e+07	2.80194e+07	3.55325e+07	2.82413e+07	2.87117e+07	2.66136e+07	3.0552e+07	2.32377e+07	2.02524e+07	3.92546e+07	3.18201e+07	3.13491e+07	2.88931e+07	3.29492e+07
mukF	7.39237e+06	8.5665e+06	8.90481e+06	1.09065e+07	1.05232e+07	8.68791e+06	1.5083e+07	1.55016e+07	1.6726e+07	1.9178e+07	2.19221e+07	2.2269e+07	1.83294e+07	2.42936e+07
mipA	1.20346e+07	2.44615e+07	2.36173e+07	1.97404e+07	2.2593e+07	1.4527e+07	4.36971e+07	1.83437e+07	6.82168e+06	2.34503e+07	2.78681e+07	1.92184e+07	4.1169e+07	2.13485e+07
srlD	1.21082e+07	1.05887e+07	1.15679e+07	1.02308e+07	1.00297e+07	7.35853e+06	1.01364e+07	5.88683e+06	7.81327e+06	1.17661e+07	6.2017e+06	9.27631e+06	1.313e+07	1.27241e+07
rihC	1.1408e+07	5.98187e+06	6.0092e+06	7.50179e+06	9.31764e+06	5.20817e+06	5.57157e+06	4.18397e+06	3.14867e+06	3.15817e+06	2.90531e+06	2.43568e+06	688253	243795
infA	2.73147e+07	2.11828e+07	2.33806e+07	2.89349e+07	4.71258e+07	4.87826e+07	2.41714e+07	3.9484e+07	4.47478e+07	9.3458e+06	1.90233e+07	2.02305e+07	9.15277e+06	3.33831e+06
yceI	2.73679e+07	3.33359e+07	2.88426e+07	4.03048e+07	2.59856e+07	1.93798e+07	2.04759e+07	2.33972e+07	1.8022e+07	1.18197e+07	1.2104e+07	1.64679e+07	1.22689e+07	1.18581e+07
rfaF	8.94167e+06	7.43767e+06	8.11612e+06	9.79587e+06	6.4951e+06	8.39841e+06	8.20396e+06	1.2749e+07	1.01105e+07	1.23569e+07	1.03587e+07	1.22102e+07	1.8069e+07	1.30172e+07
gsk	3.67204e+06	5.46925e+06	5.78751e+06	6.2557e+06	8.31594e+06	7.3034e+06	6.86311e+06	1.57496e+07	1.50721e+07	1.14058e+07	1.67412e+07	1.37542e+07	8.40299e+06	9.44289e+06
aroC	1.48379e+07	1.08823e+07	2.17156e+07	1.44147e+07	1.56445e+07	9.96523e+06	1.02808e+07	9.87844e+06	9.01811e+06	5.32203e+06	6.21631e+06	6.26077e+06	1.01899e+06	1.29189e+06
cysE	2.67596e+07	2.83703e+07	3.22807e+07	3.02419e+07	2.56971e+07	5.03815e+07	4.10617e+07	3.54598e+07	3.46988e+07	4.72266e+07	3.69265e+07	4.45062e+07	4.28807e+07	3.92864e+07
feoB	0	0	0	639206	315851	1.15219e+06	5.13874e+06	3.66872e+06	7.34652e+06	6.24434e+06	8.46228e+06	9.9201e+06	8.51464e+06	6.23137e+06
ydhQ	1.31773e+07	1.06902e+07	1.22757e+07	1.44708e+07	1.24336e+07	1.23296e+07	1.31836e+07	1.28637e+07	1.25151e+07	7.33727e+06	9.34157e+06	9.14611e+06	7.45054e+06	4.76888e+06
chaB	3.24295e+07	4.52926e+07	4.00784e+07	3.82378e+07	3.10901e+07	2.82229e+07	2.14018e+07	2.47364e+07	1.76492e+07	1.60305e+07	1.14147e+07	1.16001e+07	9.44475e+06	1.09083e+07
allR	1.32767e+07	1.9149e+07	1.89819e+07	1.51305e+07	2.10138e+07	2.7506e+07	1.88268e+07	1.52052e+07	1.22936e+07	1.20946e+07	9.68214e+06	7.66678e+06	7.78645e+06	2.88863e+06
selA	8.63638e+06	4.21096e+06	7.52527e+06	7.8334e+06	5.46881e+06	5.30956e+06	6.31139e+06	5.56752e+06	5.40405e+06	4.75497e+06	4.77713e+06	5.32159e+06	3.30234e+06	2.63374e+06
rlmE	4.84397e+06	2.34059e+06	3.04217e+06	4.59666e+06	5.05807e+06	4.7285e+06	1.92756e+06	2.96022e+06	1.33653e+06	3.02234e+06	1.99995e+06	839740	912338	225676
hisD	1.90538e+07	1.99526e+07	3.14211e+07	1.99309e+07	2.6541e+07	1.89745e+07	2.73864e+07	1.33152e+07	1.613e+07	1.63576e+07	1.11627e+07	1.43516e+07	8.24388e+06	8.11663e+06
yhhA	6.63655e+06	1.01098e+07	8.5429e+06	9.94934e+06	7.0801e+06	1.01341e+07	1.26807e+07	7.57355e+06	6.32834e+06	1.10652e+07	7.0374e+06	1.02867e+07	4.1597e+06	3.30241e+06
ybjS	3.28053e+06	2.81897e+06	3.28198e+06	3.58166e+06	4.63881e+06	8.21525e+06	7.34037e+06	3.9727e+06	8.83893e+06	8.45231e+06	1.16994e+07	7.12774e+06	7.72564e+06	5.37327e+06
fabZ	2.62211e+07	1.31017e+07	1.48974e+07	1.27839e+07	1.74123e+07	1.3469e+07	1.08096e+07	1.6841e+07	1.79994e+07	6.69331e+06	1.52823e+07	1.31438e+07	1.16012e+07	9.82307e+06
minC	1.5478e+07	2.50537e+07	2.03287e+07	2.4326e+07	2.19631e+07	2.77154e+07	3.02101e+07	2.77962e+07	3.34755e+07	5.5671e+07	4.88195e+07	4.29083e+07	8.67132e+07	8.9342e+07
sbcB	1.24906e+07	1.16621e+07	1.34174e+07	1.41944e+07	1.39023e+07	1.2197e+07	1.48669e+07	1.26221e+07	1.30043e+07	1.42641e+07	1.18385e+07	1.01263e+07	8.88638e+06	7.29943e+06
fadI	7.98131e+06	1.32964e+07	1.28222e+07	1.67913e+07	1.33185e+07	1.22277e+07	1.79168e+07	1.09646e+07	1.12052e+07	1.96672e+07	1.07089e+07	1.24996e+07	9.04049e+06	1.76294e+07
livJ	1.12719e+07	1.10444e+07	1.03352e+07	1.06782e+07	6.72756e+06	9.25032e+06	9.6929e+06	7.93176e+06	5.77139e+06	7.68852e+06	5.1283e+06	6.46414e+06	7.71166e+06	6.96327e+06
ruvB	6.81279e+06	9.39123e+06	1.33719e+07	1.31389e+07	1.33006e+07	1.21541e+07	3.10916e+06	1.6196e+07	4.5792e+06	2.20295e+07	2.0472e+07	2.19545e+07	2.81833e+07	1.97878e+07
ydgJ	1.04491e+07	9.22317e+06	1.09662e+07	1.2218e+07	9.20089e+06	1.06578e+07	9.90168e+06	9.88623e+06	7.25876e+06	7.77643e+06	5.67485e+06	5.4562e+06	4.48794e+06	3.68517e+06
nagD	1.73776e+07	1.33622e+07	1.65272e+07	1.53336e+07	1.32467e+07	9.42063e+06	1.23315e+07	9.08351e+06	9.43212e+06	8.40912e+06	7.11354e+06	9.16657e+06	3.5313e+06	3.24701e+06
gstB	2.14721e+07	2.84534e+07	2.14436e+07	2.95157e+07	2.67709e+07	1.67784e+07	1.89497e+07	2.04544e+07	1.76371e+07	2.39365e+07	1.94787e+07	1.99322e+07	1.56391e+07	2.13388e+07
xylB	9.24329e+06	7.86239e+06	7.20337e+06	6.94013e+06	5.34716e+06	5.6428e+06	5.91223e+06	4.45346e+06	4.08549e+06	5.61479e+06	3.6445e+06	3.53618e+06	4.10933e+06	5.23922e+06
baeR	3.78653e+06	3.0741e+06	3.51614e+06	3.67465e+06	4.26772e+06	5.67452e+06	3.53203e+06	6.36577e+06	4.54579e+06	4.8725e+06	5.78678e+06	7.71935e+06	1.01287e+07	1.11865e+07
mdoB	980484	0	1.67443e+06	1.52299e+06	2.78956e+06	3.6075e+06	4.15116e+06	2.45464e+06	6.81522e+06	4.7431e+06	6.13357e+06	5.72325e+06	5.35571e+06	3.51207e+06
purU	1.17838e+07	8.77652e+06	1.07126e+07	1.10989e+07	1.42755e+07	1.14744e+07	1.86781e+07	1.59094e+07	1.58143e+07	2.05652e+07	1.54389e+07	1.76688e+07	2.30729e+07	2.04493e+07
acpP	2.49257e+08	3.48674e+08	1.97879e+08	2.20596e+08	2.33028e+08	4.04037e+08	3.52142e+08	4.4894e+08	4.20041e+08	6.30483e+08	8.25008e+08	1.09955e+09	1.37103e+09	1.01349e+09
glnD	1.77139e+07	8.82189e+06	1.08539e+07	1.00987e+07	1.03147e+07	1.2904e+07	1.06705e+07	9.68046e+06	1.19065e+07	5.86199e+06	9.36393e+06	7.92842e+06	3.09843e+06	3.38327e+06
wecE	4.79692e+06	311043	2.8535e+06	2.55222e+06	2.3018e+06	2.46612e+06	1.88136e+06	2.67706e+06	3.7883e+06	1.51214e+06	3.58528e+06	3.58211e+06	3.45975e+06	2.70645e+06
mglA	2.80925e+07	1.97393e+07	2.12555e+07	2.15346e+07	2.25626e+07	1.43737e+07	2.03948e+07	1.17751e+07	1.39992e+07	1.35762e+07	7.88639e+06	8.31648e+06	6.33053e+06	4.17838e+06
lacI	1.7944e+06	6.5895e+06	4.47582e+06	5.71877e+06	3.50234e+06	4.25001e+06	2.1107e+06	3.27705e+06	4.73142e+06	6.94977e+06	5.61554e+06	5.50157e+06	7.54645e+06	9.54897e+06
yecD	2.72039e+07	2.80967e+07	3.90097e+07	3.77734e+07	2.97005e+07	3.04489e+07	3.50372e+07	3.07752e+07	2.5638e+07	3.18004e+07	1.91463e+07	2.68083e+07	2.37045e+07	1.77877e+07
lolD	1.36363e+07	1.32375e+07	2.13795e+07	2.18085e+07	2.31483e+07	2.64002e+07	2.03599e+07	2.48408e+07	2.08737e+07	2.34088e+07	1.99357e+07	2.1805e+07	2.70457e+07	2.83966e+07
nudE	5.07311e+06	1.78545e+06	4.55408e+06	4.89126e+06	6.33583e+06	4.6635e+06	6.45235e+06	3.97887e+06	8.24166e+06	3.83337e+06	5.87862e+06	6.39669e+06	5.69357e+06	4.64599e+06
yahJ	1.26788e+06	1.39119e+06	3.79613e+06	1.72682e+06	1.23261e+06	9.48895e+06	1.46634e+06	818812	1.80099e+06	2.46393e+06	652648	971337	959280	345276
yejA	6.01234e+06	3.85427e+06	5.34244e+06	6.24653e+06	5.92063e+06	5.64265e+06	4.5196e+06	3.47098e+06	4.74187e+06	4.92131e+06	2.86836e+06	3.13843e+06	2.08551e+06	627455
ytfJ	2.49976e+07	1.8213e+07	2.02963e+07	2.15929e+07	1.56884e+07	1.23441e+07	1.60932e+07	1.35163e+07	1.28176e+07	1.20349e+07	9.98444e+06	1.12754e+07	5.00981e+06	6.39391e+06
yajG	3.02179e+07	2.12042e+07	2.7045e+07	2.19036e+07	2.49537e+07	2.56721e+07	2.85299e+07	2.58008e+07	3.69037e+07	2.66381e+07	3.06951e+07	3.10068e+07	3.37537e+07	2.96177e+07
pcm	1.15213e+07	1.03671e+07	1.10981e+07	1.12733e+07	6.40357e+06	9.17517e+06	6.84743e+06	5.18687e+06	6.76822e+06	7.70682e+06	4.31341e+06	6.03527e+06	7.05239e+06	6.15577e+06
rph	234239	0	3.51201e+06	4.11589e+06	1.1793e+07	1.43243e+07	2.52808e+07	2.56211e+07	5.21418e+07	6.29239e+07	8.85217e+07	7.09504e+07	7.54861e+07	7.24821e+07
macA	3.73777e+06	3.64926e+06	4.72447e+06	6.71762e+06	4.12158e+06	3.06714e+06	6.98318e+06	4.40538e+06	4.31127e+06	8.25874e+06	3.10882e+06	6.60767e+06	4.25704e+06	5.61239e+06
rbsD	1.49919e+07	1.04144e+07	1.10256e+07	9.16186e+06	8.65925e+06	8.15733e+06	3.28848e+06	6.03315e+06	4.97341e+06	5.48918e+06	3.36198e+06	4.38068e+06	4.11495e+06	3.14697e+06
dbpA	765727	628295	1.60972e+06	1.73973e+06	7.34611e+06	4.5347e+06	6.46303e+06	6.72402e+06	8.04739e+06	5.35447e+06	4.04998e+06	3.77979e+06	5.27171e+06	2.98252e+06
purD	7.99897e+06	7.66588e+06	9.03624e+06	1.36241e+07	1.11455e+07	6.29761e+06	1.48643e+07	1.28637e+07	1.87182e+07	1.40899e+07	2.0222e+07	2.37254e+07	2.3988e+07	2.12318e+07
yjdC	8.58945e+06	1.12613e+07	9.55625e+06	6.62618e+06	7.92401e+06	7.97545e+06	6.25674e+06	5.70699e+06	4.80104e+06	5.19839e+06	2.48448e+06	3.80133e+06	1.48081e+06	947079
slyA	1.98423e+07	2.76422e+07	1.60603e+07	1.60723e+07	1.44219e+07	1.93472e+07	1.50958e+07	1.55013e+07	1.30467e+07	1.99091e+07	1.81818e+07	1.7995e+07	2.28805e+07	2.31914e+07
phoU	9.03641e+06	4.23564e+06	7.27929e+06	5.93226e+06	1.31949e+07	8.88072e+06	8.23155e+06	9.16189e+06	8.56118e+06	6.32287e+06	4.23095e+06	6.21946e+06	6.34788e+06	4.08716e+06
ytfB	1.68283e+07	2.3739e+07	2.44901e+07	2.30223e+07	1.90815e+07	2.31085e+07	1.83945e+07	1.82148e+07	1.2982e+07	1.42724e+07	1.10364e+07	1.05729e+07	8.44298e+06	8.16394e+06
nagZ	1.14594e+07	1.39235e+07	1.81385e+07	1.24543e+07	9.87154e+06	3.72581e+06	1.3001e+07	1.05887e+07	1.06968e+07	8.80416e+06	8.73203e+06	7.80469e+06	4.06e+06	4.52474e+06
rlmA	2.65535e+06	4.0135e+06	5.86651e+06	5.14647e+06	1.04856e+07	8.63684e+06	1.05747e+07	1.35953e+07	1.1548e+07	7.4872e+06	1.19549e+07	9.98229e+06	4.56174e+06	4.19926e+06
tonB	7.22248e+06	9.0444e+06	1.04361e+07	1.30436e+07	2.01144e+07	2.65637e+07	3.77066e+07	3.97619e+07	4.77305e+07	6.43228e+07	6.6673e+07	6.03793e+07	1.06639e+08	1.18386e+08
thiD	935029	814761	1.58613e+06	1.25111e+06	2.64571e+06	2.12544e+06	5.09587e+06	3.11723e+06	6.3642e+06	6.43532e+06	4.76466e+06	6.34688e+06	9.86363e+06	8.94511e+06
yejM	6.80598e+06	4.54405e+06	7.04684e+06	7.35277e+06	1.03966e+07	7.98702e+06	9.1797e+06	6.40475e+06	7.15698e+06	9.58328e+06	4.91307e+06	8.91599e+06	7.21037e+06	6.97314e+06
yidQ	1.60264e+07	1.84624e+07	1.89545e+07	2.14481e+07	1.87743e+07	1.33302e+07	1.64454e+07	1.24576e+07	1.1154e+07	1.47624e+07	9.50119e+06	1.14609e+07	1.06799e+07	1.40651e+07
rcnB	2.12144e+07	2.13676e+07	1.49384e+07	1.86503e+07	1.17894e+07	9.16883e+06	3.63244e+06	8.0304e+06	4.00792e+06	1.41155e+06	2.69229e+06	2.84174e+06	2.72027e+06	2.34191e+06
plaP	3.18998e+06	5.03785e+06	4.08895e+06	4.9594e+06	1.44295e+07	1.187e+07	2.316e+07	2.61955e+07	3.74762e+07	3.36989e+07	3.92628e+07	3.40931e+07	4.45543e+07	4.72041e+07
cspB	0	0	1.31762e+07	2.18731e+07	1.04959e+07	7.75316e+06	9.88407e+06	1.20296e+07	7.30228e+06	4.85134e+06	7.31371e+06	5.39305e+06	5.4343e+06	3.75797e+06
entF	1.96576e+06	1.31444e+06	1.01562e+06	2.58054e+06	2.81808e+06	1.85013e+06	3.32792e+06	1.73044e+06	3.26319e+06	4.53191e+06	4.54602e+06	5.16308e+06	6.8352e+06	3.55917e+06
alaA	1.32265e+07	1.15981e+07	1.25121e+07	1.04344e+07	1.18813e+07	1.15484e+07	1.08327e+07	1.40763e+07	1.2794e+07	1.05932e+07	1.35169e+07	1.50467e+07	1.90979e+07	1.66475e+07
nfrA	5.56229e+06	2.48012e+06	2.80951e+06	2.57132e+06	2.96797e+06	5.97185e+06	4.61242e+06	5.13244e+06	3.79134e+06	6.09057e+06	4.87648e+06	4.24437e+06	5.10907e+06	5.17224e+06
relA	4.3944e+06	5.7936e+06	5.49526e+06	5.73231e+06	6.79979e+06	5.56151e+06	7.77979e+06	3.24615e+06	5.65546e+06	7.34541e+06	6.43497e+06	6.32097e+06	6.02294e+06	6.37507e+06
radA	5.25626e+06	8.0759e+06	8.16114e+06	6.74896e+06	1.57934e+07	7.62272e+06	1.50305e+07	6.89162e+06	1.4599e+07	2.05253e+07	1.37661e+07	1.71603e+07	2.59298e+07	2.62165e+07
envC	4.70798e+06	9.31634e+06	9.94482e+06	7.19265e+06	7.90682e+06	8.82256e+06	9.14724e+06	6.62622e+06	9.19996e+06	8.27003e+06	7.20436e+06	5.5238e+06	4.06741e+06	3.09388e+06
yfeY	2.99593e+07	2.9483e+07	3.90433e+07	2.86598e+07	2.76244e+07	2.38504e+07	2.8804e+07	2.42406e+07	2.06198e+07	2.29475e+07	1.59914e+07	1.9658e+07	1.45364e+07	1.3089e+07
pdxA	4.03066e+06	2.48729e+06	3.49139e+06	2.82491e+06	2.97655e+06	4.03299e+06	3.36559e+06	2.82283e+06	2.84419e+06	3.77471e+06	2.79437e+06	2.5383e+06	1.97646e+06	2.10065e+06
kdsD	9.88431e+06	5.89112e+06	8.88416e+06	7.41656e+06	7.58477e+06	4.48506e+06	3.12975e+06	4.24992e+06	580210	0	0	818533	0	0
yajC	1.61431e+07	7.78994e+06	1.25426e+07	1.13438e+07	1.27892e+07	7.96059e+06	1.32215e+07	1.10694e+07	1.34146e+07	9.40988e+06	9.71053e+06	1.40871e+07	1.31629e+07	1.00697e+07
nlpA	6.53866e+06	4.11998e+06	6.99885e+06	5.58473e+06	6.10082e+06	5.73329e+06	5.36392e+06	4.31242e+06	4.18589e+06	3.21589e+06	2.7889e+06	3.14917e+06	2.22896e+06	1.14194e+06
trmD	3.6877e+07	2.37932e+07	2.53649e+07	2.57123e+07	3.65381e+07	3.68101e+07	4.13496e+07	4.57539e+07	4.64392e+07	5.28177e+07	6.12823e+07	7.61375e+07	9.31087e+07	8.50992e+07
argP	9.77341e+06	7.46851e+06	7.86693e+06	6.87907e+06	8.32789e+06	8.08812e+06	6.5846e+06	1.12313e+07	7.16438e+06	3.99704e+06	4.13162e+06	4.59059e+06	2.70192e+06	1.51412e+06
yidR	9.44666e+06	7.74858e+06	9.32803e+06	9.39473e+06	9.91901e+06	7.89364e+06	9.4325e+06	6.81621e+06	8.03031e+06	1.10554e+07	7.41811e+06	8.88068e+06	9.1742e+06	9.17973e+06
leuC	6.21688e+06	6.07455e+06	8.67076e+06	4.75299e+06	4.28547e+06	6.40412e+06	5.24875e+06	4.76855e+06	2.80816e+06	3.26855e+06	1.62604e+06	2.81215e+06	3.06639e+06	2.24895e+06
cpdA	2.22373e+07	1.2462e+07	1.55895e+07	1.39716e+07	8.68352e+06	1.25283e+07	8.71426e+06	9.90131e+06	8.06366e+06	1.37199e+07	1.11567e+07	7.76899e+06	1.09217e+07	7.57401e+06
dnaE	2.38534e+06	1.42199e+06	2.67501e+06	3.65723e+06	5.6088e+06	4.71221e+06	1.06764e+07	4.61722e+06	1.04829e+07	1.12774e+07	1.16607e+07	8.20396e+06	7.08876e+06	7.77872e+06
orn	1.5433e+07	1.49941e+07	1.67686e+07	1.21966e+07	1.59453e+07	9.18383e+06	1.42363e+07	1.40949e+07	1.31185e+07	1.26647e+07	1.64906e+07	1.67134e+07	1.04441e+07	8.47053e+06
lpxB	9.03281e+06	1.02989e+07	1.00684e+07	1.21182e+07	1.08053e+07	1.41176e+07	9.88675e+06	1.19244e+07	1.14613e+07	1.38787e+07	1.26258e+07	1.10438e+07	1.47377e+07	1.45926e+07
ybjQ	3.74093e+07	4.06157e+07	5.48846e+07	6.10071e+07	5.08151e+07	4.83212e+07	4.30198e+07	4.06559e+07	3.40659e+07	2.89119e+07	2.23226e+07	2.43243e+07	1.07343e+07	8.65723e+06
fecB	8.96134e+06	1.15595e+07	5.87387e+06	8.26844e+06	5.76724e+06	4.9495e+06	2.13366e+06	7.6976e+06	5.72576e+06	2.45122e+06	1.11557e+07	5.22117e+06	6.76744e+06	9.76862e+06
gloA	6.86495e+07	6.26981e+07	6.7685e+07	4.96673e+07	5.59964e+07	2.77271e+07	4.73456e+07	3.60565e+07	5.24971e+07	4.69432e+07	3.44527e+07	4.71781e+07	4.20103e+07	3.55617e+07
ysgA	2.86958e+07	1.77823e+07	1.2902e+07	1.38329e+07	8.90034e+06	6.40811e+06	5.17846e+06	9.1909e+06	6.56298e+06	3.48259e+06	3.38873e+06	3.25158e+06	185741	1.52178e+06
tamB	7.99926e+06	8.60646e+06	9.4787e+06	1.13391e+07	1.11719e+07	1.17232e+07	1.39005e+07	1.07407e+07	1.63041e+07	1.60223e+07	1.39579e+07	1.56184e+07	1.34488e+07	1.34387e+07
queF	2.07863e+07	2.99443e+07	2.67686e+07	2.58257e+07	2.59176e+07	2.88548e+07	2.65909e+07	3.2852e+07	3.02418e+07	4.04896e+07	3.41002e+07	4.20747e+07	4.78251e+07	5.00296e+07
pitA	9.90656e+06	1.97485e+06	4.46093e+06	3.0368e+06	6.73959e+06	2.52521e+06	6.8063e+06	5.57835e+06	1.00751e+07	5.71379e+06	7.64964e+06	6.9833e+06	7.28367e+06	4.60507e+06
sufA	1.14561e+07	9.52673e+06	9.6961e+06	9.6069e+06	8.61592e+06	6.64757e+06	6.2902e+06	9.84922e+06	6.44899e+06	3.62077e+06	3.04004e+06	7.26771e+06	3.58551e+06	2.46049e+06
aroF	1.62462e+06	760039	1.76487e+06	1.58889e+06	1.45118e+06	2.51333e+06	1.28543e+06	1.93625e+06	1.6209e+06	2.06316e+06	2.65178e+06	1.48788e+06	3.56587e+06	3.80332e+06
gnsA	3.61644e+06	7.33124e+06	3.13699e+06	4.43576e+06	3.48237e+06	3.12817e+06	2.58611e+06	2.49284e+06	2.40945e+06	0	1.93932e+06	2.77143e+06	1.6283e+06	619848
mlaA	1.79244e+07	7.95497e+06	1.49425e+07	1.20533e+07	1.76195e+07	2.17636e+07	1.92013e+07	1.41257e+07	2.06018e+07	1.54137e+07	1.53713e+07	1.65826e+07	2.32254e+07	2.2429e+07
lpxC	4.03929e+06	2.78752e+06	5.42965e+06	5.93304e+06	9.31328e+06	1.24539e+07	6.14577e+06	4.69068e+06	8.23352e+06	9.73744e+06	6.63299e+06	8.41331e+06	7.16943e+06	6.01146e+06
uspD	4.22286e+07	4.02963e+07	4.73216e+07	3.54733e+07	2.68871e+07	1.55309e+07	1.04251e+07	2.20829e+07	1.35107e+07	4.75254e+06	5.38339e+06	9.93638e+06	1.45978e+06	3.28211e+06
gss	5.86647e+06	3.24046e+06	5.85912e+06	4.74178e+06	3.75315e+06	2.11866e+06	4.59568e+06	2.981e+06	5.58889e+06	4.2041e+06	5.45196e+06	6.65663e+06	3.65379e+06	1.71335e+06
dusB	0	0	549397	127357	3.75538e+06	1.82711e+06	4.24689e+06	4.23045e+06	5.02645e+06	3.37927e+06	4.33949e+06	5.06477e+06	3.91644e+06	3.98696e+06
erpA	9.7435e+07	1.09917e+08	1.22335e+08	1.22304e+08	1.35844e+08	1.37729e+08	1.31709e+08	1.60262e+08	2.06214e+08	1.50593e+08	2.10278e+08	2.48255e+08	2.75818e+08	2.54283e+08
narY	3.44293e+06	2.00538e+06	2.65891e+06	3.06892e+06	2.40494e+06	2.31264e+06	1.93475e+06	985287	1.31533e+06	753797	0	1.11318e+06	0	514004
fpr	7.41053e+06	4.50508e+06	4.71954e+06	4.6268e+06	6.88449e+06	6.37179e+06	4.83326e+06	4.26031e+06	3.19446e+06	3.44186e+06	2.42874e+06	4.08771e+06	2.61065e+06	2.16839e+06
ybhA	1.83972e+06	0	1.94003e+06	1.74962e+06	4.00411e+06	3.31531e+06	3.29214e+06	6.64024e+06	8.44309e+06	4.85127e+06	5.05323e+06	4.17437e+06	5.18286e+06	3.62074e+06
ycdX	2.24221e+07	1.5994e+07	2.10402e+07	1.75119e+07	2.08224e+07	1.96689e+07	1.96408e+07	2.01665e+07	1.88614e+07	1.95312e+07	1.3611e+07	1.70154e+07	1.51974e+07	1.44238e+07
yfcD	1.73075e+07	2.49556e+07	1.9891e+07	2.08751e+07	2.1399e+07	2.18149e+07	3.46225e+07	2.28054e+07	2.90593e+07	5.02786e+07	3.93286e+07	4.45225e+07	7.72358e+07	7.32656e+07
ftsX	7.50194e+07	6.7325e+07	6.3231e+07	7.72217e+07	6.69737e+07	6.73664e+07	7.46609e+07	5.64537e+07	6.55863e+07	8.99623e+07	5.62613e+07	5.75786e+07	5.30447e+07	4.83347e+07
eptC	1.51779e+07	2.24846e+07	8.95812e+06	1.52032e+07	1.34194e+07	1.50207e+07	1.7103e+07	2.18043e+07	2.92872e+07	3.51178e+07	3.78228e+07	3.99472e+07	4.9328e+07	4.74053e+07
argR	2.13732e+07	2.09764e+07	2.44501e+07	2.05812e+07	2.43832e+07	1.83927e+07	2.50849e+07	1.89527e+07	2.09983e+07	1.5487e+07	1.71391e+07	1.83389e+07	1.20981e+07	1.09542e+07
yghJ	1.37427e+06	1.56973e+06	3.25109e+06	3.20984e+06	2.95565e+06	1.90525e+06	3.80771e+06	2.49191e+06	1.97742e+06	1.55711e+06	2.84266e+06	1.80135e+06	5.70318e+06	3.02764e+06
galT	7.28465e+06	1.91157e+07	1.69007e+07	2.09447e+07	7.53396e+06	9.91523e+06	8.20105e+06	1.19752e+07	7.69791e+06	5.0258e+06	5.69673e+06	3.85383e+06	3.83464e+06	2.67664e+06
queE	3.66353e+07	4.56231e+07	5.42888e+07	3.67334e+07	5.42459e+07	4.3566e+07	8.04152e+07	3.60086e+07	7.78827e+07	8.80272e+07	7.50858e+07	9.07792e+07	1.12115e+08	9.9316e+07
murQ	6.84378e+06	6.30777e+06	5.97744e+06	4.62593e+06	4.60998e+06	8.30659e+06	4.78835e+06	4.3983e+06	5.06305e+06	5.7208e+06	4.67312e+06	5.4824e+06	5.37019e+06	3.71382e+06
yebY	1.05057e+07	1.36016e+07	1.18404e+07	8.63102e+06	1.08137e+07	1.6169e+07	9.15573e+06	1.52222e+07	8.65358e+06	1.02523e+07	1.07985e+07	1.50771e+07	5.79896e+06	9.0235e+06
ycbJ	6.02542e+06	1.31496e+07	1.3173e+07	1.31874e+07	1.12431e+07	1.02798e+07	7.37956e+06	8.36469e+06	5.40151e+06	4.56408e+06	3.11509e+06	3.06986e+06	1.69209e+06	1.69318e+06
ycgL	9.7005e+06	6.91716e+06	1.01704e+07	1.12242e+07	5.96151e+06	6.92729e+06	3.73836e+06	8.12897e+06	4.09915e+06	1.44962e+06	2.38723e+06	3.66838e+06	1.50329e+06	1.25572e+06
ribF	1.1735e+07	8.41867e+06	8.73599e+06	7.37917e+06	1.02712e+07	1.66483e+07	1.37566e+07	1.84454e+07	1.07903e+07	3.30724e+06	1.00443e+07	5.7069e+06	6.54376e+06	2.44855e+06
trxC	3.17223e+07	4.05345e+07	2.83041e+07	3.92583e+07	3.45886e+07	4.70395e+07	3.63516e+07	4.56072e+07	3.97839e+07	3.98884e+07	4.05121e+07	4.66773e+07	3.66319e+07	3.55322e+07
yehS	3.96678e+06	8.52617e+06	1.02493e+07	1.00334e+07	1.33353e+07	9.45597e+06	1.64031e+07	1.32708e+07	1.6711e+07	1.8463e+07	2.08855e+07	1.63041e+07	2.76484e+07	2.56132e+07
tamA	3.33988e+06	5.34607e+06	5.15563e+06	5.40179e+06	5.256e+06	3.86038e+06	7.93914e+06	5.13632e+06	8.2947e+06	1.09198e+07	5.3728e+06	8.61987e+06	8.30313e+06	7.60849e+06
ubiD	7.67141e+06	9.12442e+06	7.28634e+06	7.23598e+06	5.79166e+06	6.92229e+06	5.84594e+06	5.67807e+06	8.95986e+06	5.02993e+06	4.82589e+06	7.84925e+06	5.17314e+06	6.11861e+06
tsaC	6.90728e+06	5.27954e+06	4.54438e+06	3.81901e+06	8.13491e+06	7.28898e+06	1.2211e+07	8.95974e+06	1.18658e+07	1.73999e+07	1.96872e+07	2.38525e+07	2.81365e+07	3.07997e+07
hemB	1.49593e+07	7.72571e+06	1.09586e+07	6.83729e+06	1.20544e+07	3.67565e+06	7.00532e+06	1.78791e+06	1.61952e+06	1.24064e+06	851554	2.57728e+06	3.00366e+06	2.23843e+06
miaA	6.3267e+06	7.9897e+06	5.23231e+06	5.69034e+06	7.80018e+06	6.14659e+06	4.38042e+06	5.21631e+06	5.17166e+06	5.94161e+06	5.30781e+06	7.03945e+06	6.31044e+06	6.96912e+06
exuR	8.13436e+06	1.35074e+07	1.23827e+07	1.40532e+07	1.39276e+07	4.35656e+06	1.9881e+07	1.8659e+07	2.72607e+07	4.19441e+07	3.07056e+07	3.88656e+07	5.74704e+07	5.2855e+07
htpX	2.75646e+07	2.18072e+07	2.72061e+07	2.7477e+07	2.68378e+07	2.21756e+07	2.06343e+07	2.25577e+07	1.52298e+07	1.84766e+07	1.49907e+07	1.78313e+07	1.95171e+07	2.2004e+07
degS	1.07674e+07	4.12362e+06	9.26967e+06	1.42325e+07	7.31617e+06	1.24156e+07	1.33565e+07	1.53525e+07	1.62436e+07	1.78151e+07	1.42344e+07	1.71223e+07	2.22504e+07	2.29992e+07
dkgB	3.75446e+06	6.13904e+06	7.33169e+06	1.40844e+06	4.79271e+06	2.55297e+06	3.25444e+06	2.60909e+06	1.52507e+06	2.74635e+06	2.17203e+06	2.86402e+06	2.43161e+06	2.81156e+06
prmB	1.41508e+07	7.67483e+06	1.13439e+07	1.05511e+07	1.36875e+07	1.20178e+07	9.58133e+06	1.18224e+07	1.04219e+07	3.2144e+06	7.96685e+06	6.20892e+06	5.30353e+06	3.38834e+06
cysH	8.78763e+06	1.56859e+07	1.73076e+07	1.87159e+07	1.66407e+07	2.57044e+07	1.31271e+07	1.60406e+07	1.0713e+07	9.26068e+06	4.62125e+06	5.25117e+06	3.48701e+06	4.47656e+06
ppx	1.40314e+07	7.33861e+06	1.27348e+07	1.22773e+07	1.24523e+07	1.38423e+07	1.37423e+07	1.27433e+07	9.61322e+06	1.24634e+07	9.34353e+06	1.25276e+07	1.19425e+07	8.93213e+06
wecC	8.70911e+06	4.87346e+06	6.43415e+06	9.94026e+06	1.00348e+07	6.92036e+06	1.44942e+07	1.01226e+07	1.88262e+07	2.09255e+07	2.50825e+07	2.15759e+07	2.44702e+07	2.46454e+07
yohF	9.36467e+06	7.39129e+06	7.84351e+06	7.94359e+06	7.14677e+06	5.98265e+06	2.39381e+06	4.02718e+06	1.86611e+06	723547	604818	1.06129e+06	241306	0
roxA	1.68696e+07	8.92538e+06	8.25886e+06	9.89807e+06	8.12398e+06	8.58869e+06	8.79374e+06	5.82457e+06	8.32451e+06	6.30891e+06	5.3604e+06	7.33705e+06	7.96954e+06	7.70287e+06
argH	4.95177e+06	7.20509e+06	5.86154e+06	6.4801e+06	7.02242e+06	7.01531e+06	7.17357e+06	6.28585e+06	6.40939e+06	6.3831e+06	7.5066e+06	6.42612e+06	7.11177e+06	6.77913e+06
glpF	6.10906e+07	5.307e+07	9.5769e+07	5.72378e+07	7.04605e+07	5.63654e+07	6.32997e+07	4.23822e+07	7.9923e+06	3.59163e+07	4.85171e+06	3.54339e+06	2.65756e+06	3.43483e+06
eutB	5.0248e+06	5.89684e+06	6.71086e+06	6.07231e+06	4.67142e+06	6.75599e+06	7.77083e+06	6.42254e+06	5.63651e+06	7.26286e+06	4.16464e+06	5.18505e+06	4.92952e+06	4.3566e+06
xseA	3.59063e+06	3.8136e+06	5.92764e+06	4.62437e+06	5.99508e+06	2.92935e+06	5.88146e+06	4.1277e+06	8.3083e+06	9.80898e+06	9.40497e+06	1.07936e+07	1.27389e+07	1.13045e+07
fetA	9.3017e+06	4.3764e+06	4.53405e+06	4.45119e+06	5.96559e+06	5.9675e+06	4.40266e+06	4.91131e+06	3.88006e+06	3.03611e+06	3.69639e+06	2.33124e+06	2.79412e+06	3.02185e+06
manZ	4.6848e+07	3.94646e+07	5.75754e+07	5.25025e+07	4.76918e+07	3.02413e+07	3.42913e+07	2.5361e+07	2.44117e+07	1.10511e+07	1.45941e+07	8.09854e+06	7.02507e+06	6.78993e+06
surE	5.7962e+06	3.8761e+06	6.26791e+06	4.72926e+06	4.27721e+06	6.62152e+06	6.64916e+06	5.7566e+06	5.76524e+06	6.14787e+06	5.85053e+06	6.60349e+06	7.88534e+06	6.76084e+06
yjbQ	6.17367e+06	9.02624e+06	1.03507e+07	1.06044e+07	9.61512e+06	8.33032e+06	7.47962e+06	6.89649e+06	5.44131e+06	6.37777e+06	3.9722e+06	3.8511e+06	2.06891e+06	1.73447e+06
trmL	3.59397e+06	2.91174e+06	7.26754e+06	4.84988e+06	1.09656e+07	8.35157e+06	1.57712e+07	1.29163e+07	1.40712e+07	1.28076e+07	1.27572e+07	1.83942e+07	1.19711e+07	1.08368e+07
yecC	9.41114e+06	1.02374e+07	9.74546e+06	8.42162e+06	8.94497e+06	7.94219e+06	1.02104e+07	1.07804e+07	1.23667e+07	8.68241e+06	6.05352e+06	5.33608e+06	7.26354e+06	6.1894e+06
murB	4.75434e+06	2.4964e+06	3.58397e+06	3.56353e+06	2.8881e+06	4.87988e+06	8.65808e+06	5.88608e+06	9.72707e+06	1.54764e+07	1.00111e+07	1.33823e+07	1.53484e+07	8.62405e+06
ycjF	7.34662e+06	4.46757e+06	5.17313e+06	5.33096e+06	7.31953e+06	6.44173e+06	6.90281e+06	6.30136e+06	6.76606e+06	6.30276e+06	4.29242e+06	4.87777e+06	5.60096e+06	5.41798e+06
yeaH	1.23719e+07	1.30432e+07	1.12188e+07	1.14167e+07	1.18084e+07	1.39622e+07	1.39669e+07	1.00722e+07	5.61576e+06	1.00572e+07	6.51393e+06	5.46252e+06	4.11813e+06	3.03997e+06
hsdS	1.17242e+06	1.69533e+06	2.96227e+06	2.26045e+06	0	884866	1.92651e+06	1.31193e+06	3.92639e+06	5.72306e+06	6.60461e+06	5.15009e+06	4.80234e+06	1.32873e+07
fkpB	1.9698e+07	1.61697e+07	2.31326e+07	1.60978e+07	1.83846e+07	2.14474e+07	1.75825e+07	2.66849e+07	1.41648e+07	0	1.52016e+07	1.4585e+07	1.76201e+07	1.51764e+07
rng	1.67896e+06	4.81723e+06	4.19846e+06	6.3539e+06	4.11815e+06	1.17178e+06	4.24118e+06	2.73206e+06	5.31233e+06	4.67197e+06	3.3844e+06	4.95407e+06	4.38005e+06	3.57264e+06
cca	3.27557e+06	3.51299e+06	3.22107e+06	5.5265e+06	7.16679e+06	2.76817e+06	9.74217e+06	3.2682e+06	4.07004e+06	4.83843e+06	1.36145e+07	4.89219e+06	1.86713e+07	4.81164e+06
ynfB	1.20216e+07	1.59941e+07	2.01116e+07	9.98801e+06	1.24039e+07	1.19198e+07	1.10496e+07	1.8354e+07	1.25232e+07	1.46166e+07	1.54056e+07	1.79429e+07	1.91889e+07	2.569e+07
mprA	1.57474e+07	1.80617e+07	1.35925e+07	1.58378e+07	1.05935e+07	1.34955e+07	1.63512e+07	1.46827e+07	1.95033e+07	3.04559e+07	4.19093e+07	3.33623e+07	7.25803e+07	7.91465e+07
glcE	3.94798e+06	4.15208e+06	5.08165e+06	5.9708e+06	4.12621e+06	4.88021e+06	3.2076e+06	2.67157e+06	1.17862e+06	2.29243e+06	1.30603e+06	1.1478e+06	0	0
thiL	1.77201e+07	1.12187e+07	9.92734e+06	8.41327e+06	1.01366e+07	8.52038e+06	1.01477e+07	8.08344e+06	9.62172e+06	6.12432e+06	7.51864e+06	6.87113e+06	3.53966e+06	2.48073e+06
entA	4.75111e+06	3.98386e+06	5.39869e+06	6.7631e+06	5.43663e+06	4.84319e+06	7.36625e+06	7.2411e+06	1.07247e+07	9.322e+06	1.09274e+07	1.19164e+07	1.51942e+07	1.08374e+07
sbcC	6.39612e+06	8.28779e+06	6.99189e+06	7.26929e+06	6.51509e+06	7.19746e+06	9.03841e+06	7.35568e+06	6.23435e+06	7.23369e+06	6.76198e+06	7.35814e+06	8.55866e+06	5.76398e+06
oppC	4.99187e+06	3.99714e+06	7.3962e+06	3.60136e+06	7.16195e+06	6.25355e+06	1.01726e+06	3.16216e+06	2.54563e+06	0	597178	1.17166e+06	0	0
menF	1.51795e+06	179169	843784	1.11548e+06	488128	2.5766e+06	535446	445891	1.03239e+06	564618	451807	1.37419e+06	675249	3.85243e+06
astA	1.11452e+07	7.77147e+06	8.18118e+06	8.09198e+06	8.49969e+06	1.1073e+07	7.53921e+06	8.0675e+06	5.19872e+06	8.7172e+06	4.27294e+06	5.27324e+06	3.78803e+06	2.70787e+06
yadG	1.61981e+07	9.56911e+06	1.42787e+07	1.1601e+07	1.0732e+07	1.71986e+07	2.27554e+07	7.89285e+06	1.96869e+07	1.47643e+07	1.75086e+07	1.27733e+07	1.65597e+07	1.24725e+07
yceB	5.12282e+06	3.46402e+06	3.71595e+06	3.53112e+06	3.36513e+06	2.76606e+06	2.65449e+06	3.91026e+06	3.29821e+06	1.0348e+06	1.57517e+06	1.2601e+06	1.19447e+06	668206
rarA	1.04962e+06	2.93179e+06	3.45243e+06	1.78821e+06	3.16225e+06	3.89155e+06	7.76307e+06	3.45908e+06	8.03679e+06	9.27056e+06	1.05145e+07	9.70516e+06	1.41093e+07	1.35564e+07
ybfF	3.7359e+06	3.84461e+06	1.91471e+06	2.16833e+06	1.37471e+06	836124	365449	1.35675e+06	557907	0	0	164756	317477	0
ulaR	4.54301e+06	8.93449e+06	6.11028e+06	5.93257e+06	9.04734e+06	4.62577e+06	8.04386e+06	4.94204e+06	9.57678e+06	1.34956e+07	1.1812e+07	1.27974e+07	1.51325e+07	1.2278e+07
dnaC	2.02861e+06	2.03577e+06	1.97137e+06	1.79403e+06	2.28648e+06	1.79527e+06	1.22867e+06	6.10943e+06	2.4859e+06	2.08235e+06	2.41137e+06	1.75425e+06	1.6357e+06	0
gatB	3.99558e+07	1.61241e+07	1.28542e+07	7.27818e+06	1.06311e+07	7.23196e+06	1.90808e+06	7.65042e+06	1.76825e+06	0	0	942255	0	0
ispF	9.55379e+06	6.81694e+06	6.89079e+06	7.79946e+06	4.27631e+06	4.36157e+06	1.80823e+06	4.83848e+06	1.97727e+06	352462	345169	1.32955e+06	492782	826060
yjjV	8.8723e+06	5.14858e+06	1.03835e+07	1.04032e+07	1.06399e+07	6.07274e+06	8.50822e+06	4.94243e+06	1.09786e+07	9.10473e+06	1.13618e+07	8.037e+06	6.5945e+06	3.43691e+06
yjgM	8.51243e+06	9.99322e+06	7.61936e+06	9.45529e+06	9.42525e+06	1.7497e+07	6.97969e+06	1.10967e+07	9.57622e+06	1.51179e+07	1.50705e+07	1.47287e+07	2.34828e+07	2.36179e+07
yjdI	5.82539e+06	8.94871e+06	7.5544e+06	7.55846e+06	7.38966e+06	7.25211e+06	6.0035e+06	6.27891e+06	3.27597e+06	7.99298e+06	3.08324e+06	5.43579e+06	2.84236e+06	2.93035e+06
yceF	1.46833e+07	8.20049e+06	1.35845e+07	5.92506e+06	1.02402e+07	8.10648e+06	3.23816e+06	7.04332e+06	2.35282e+06	0	0	388828	0	143865
sufS	7.08202e+06	2.35461e+06	3.26125e+06	3.46206e+06	1.9236e+06	1.97744e+06	846304	1.1314e+06	649193	355732	0	754161	439067	0
rfaG	3.21183e+06	4.25687e+06	6.66344e+06	7.26977e+06	6.08325e+06	2.5389e+06	8.22651e+06	5.89578e+06	8.30162e+06	4.81571e+06	7.48718e+06	6.96533e+06	5.74761e+06	5.94983e+06
prlF	1.21961e+07	1.71593e+07	1.51096e+07	1.52567e+07	1.45337e+07	1.42544e+07	1.12491e+07	1.287e+07	1.21863e+07	1.12171e+07	1.16752e+07	1.201e+07	1.33437e+07	1.02444e+07
murF	8.01185e+06	5.24286e+06	5.49295e+06	7.05793e+06	7.1653e+06	5.07441e+06	1.02465e+07	6.60087e+06	1.01617e+07	8.58365e+06	6.88697e+06	1.16054e+07	1.44824e+07	1.11102e+07
betB	8.77112e+06	7.9163e+06	6.15036e+06	9.11744e+06	6.80266e+06	7.10501e+06	4.71608e+06	6.91599e+06	5.55919e+06	1.55466e+06	2.98731e+06	3.79542e+06	1.18011e+06	1.30411e+06
solA	7.43667e+06	5.87204e+06	4.9569e+06	6.23303e+06	4.62814e+06	7.17511e+06	2.55866e+06	5.8882e+06	1.59215e+06	713826	1.55292e+06	1.49798e+06	771055	508291
aroA	1.36594e+07	1.84724e+07	1.62652e+07	2.08246e+07	1.86087e+07	2.43912e+07	2.30272e+07	2.46444e+07	2.6538e+07	3.56309e+07	2.80175e+07	3.1357e+07	4.21188e+07	4.36453e+07
entE	4.73212e+06	4.19367e+06	2.59789e+06	6.56547e+06	5.69098e+06	7.56817e+06	3.38292e+06	3.38402e+06	5.21045e+06	8.4127e+06	1.11172e+07	7.80928e+06	7.20058e+06	5.45179e+06
ampH	504902	655895	231969	123213	859536	1.33031e+06	1.12538e+06	2.07652e+06	1.18455e+06	705559	1.1924e+06	1.8854e+06	2.35581e+06	2.06425e+06
rsxG	509690	2.29818e+06	3.72231e+06	3.89806e+06	9.01902e+06	1.12192e+07	1.36428e+07	9.02342e+06	1.30185e+07	2.25916e+07	1.35816e+07	1.67266e+07	1.60319e+07	2.23901e+07
yggU	1.65629e+06	2.02174e+06	2.54952e+06	2.06059e+06	1.79041e+06	2.56046e+06	4.52783e+06	3.0528e+06	5.59594e+06	6.29367e+06	6.28886e+06	7.65417e+06	7.05116e+06	7.9124e+06
rnpA	6.30095e+06	9.18508e+06	1.02788e+07	1.05478e+07	1.88529e+07	2.01109e+07	2.2144e+07	2.31246e+07	2.81679e+07	2.2266e+07	3.99392e+07	3.14525e+07	1.8508e+07	2.33681e+07
dcd	2.75576e+07	4.04984e+07	4.09204e+07	3.44853e+07	3.84324e+07	2.24658e+07	4.58212e+07	2.54499e+07	3.14391e+07	4.6232e+07	3.11271e+07	3.42987e+07	3.57931e+07	3.65822e+07
hyaA	1.50752e+07	1.92253e+07	2.22191e+07	2.0309e+07	1.9347e+07	1.60405e+07	2.004e+07	1.31009e+07	1.14348e+07	1.32562e+07	7.57601e+06	2.91595e+06	910692	581502
sbp	1.35859e+07	1.34559e+07	1.31346e+07	1.79643e+07	1.29433e+07	1.433e+07	1.20875e+07	1.22484e+07	9.80771e+06	8.82615e+06	6.97204e+06	6.81959e+06	4.17824e+06	3.49135e+06
queA	1.35492e+06	721080	3.13811e+06	2.97632e+06	4.69281e+06	2.68208e+06	5.0088e+06	5.4067e+06	6.39392e+06	7.43139e+06	1.09835e+07	7.45428e+06	8.25081e+06	9.72625e+06
cpxA	2.11126e+06	2.1606e+06	3.55698e+06	2.15859e+06	2.84961e+06	2.18811e+06	3.45409e+06	3.05772e+06	2.52129e+06	3.37606e+06	2.1935e+06	3.49144e+06	3.44669e+06	3.09925e+06
asnA	8.28785e+06	6.03602e+06	8.24375e+06	6.12846e+06	5.77402e+06	5.90583e+06	7.77443e+06	4.60362e+06	4.195e+06	4.63081e+06	2.23962e+06	7.19485e+06	9.64437e+06	1.10799e+07
rluE	2.0591e+06	1.81707e+06	4.26584e+06	4.22005e+06	4.63784e+06	2.80091e+06	2.16814e+06	5.2941e+06	2.80304e+06	3.05466e+06	4.2651e+06	2.66359e+06	2.97635e+06	3.20854e+06
metI	454302	0	130406	972851	1.74394e+06	1.31502e+06	3.11336e+06	1.21686e+06	2.79354e+06	4.47454e+06	1.43495e+06	4.18847e+06	6.42429e+06	5.54371e+06
yqfB	3.73893e+07	3.24603e+07	2.15443e+07	3.59727e+07	2.47943e+07	3.28115e+07	1.79225e+07	2.4596e+07	2.0893e+07	9.58572e+06	1.52091e+07	1.4292e+07	7.07681e+06	7.56399e+06
cysM	4.80466e+06	4.15412e+06	6.59527e+06	5.04485e+06	6.04301e+06	4.13552e+06	2.06037e+06	4.7276e+06	902604	567420	741018	807046	620471	0
yfcH	2.08447e+07	1.09805e+07	1.26896e+07	1.12943e+07	1.26393e+07	6.84649e+06	8.59054e+06	7.87954e+06	6.53711e+06	8.38433e+06	5.17022e+06	4.45414e+06	4.98743e+06	4.91788e+06
queC	6.4365e+06	2.75124e+06	3.665e+06	3.68618e+06	3.6902e+06	3.90846e+06	3.00647e+06	3.92007e+06	3.19748e+06	3.85853e+06	2.07267e+06	2.71001e+06	2.0686e+06	2.74503e+06
yoaB	5.84112e+06	3.80749e+06	3.19351e+06	3.2767e+06	2.83119e+06	1.19012e+06	3.23486e+06	2.75661e+06	1.72529e+06	0	0	1.76926e+06	4.07541e+06	172154
ydjN	1.00627e+07	5.18696e+06	7.45294e+06	8.23909e+06	9.50279e+06	8.65514e+06	9.27319e+06	8.3278e+06	1.21037e+07	1.30334e+07	1.36514e+07	1.456e+07	1.50379e+07	9.88708e+06
alr	1.35802e+06	2.09444e+06	2.43959e+06	2.71838e+06	1.77506e+06	1.45182e+06	3.52305e+06	2.26569e+06	5.43083e+06	9.69494e+06	7.53275e+06	9.60232e+06	1.22398e+07	1.12032e+07
tdcF	6.55912e+07	7.03768e+07	7.37669e+07	5.04803e+07	5.99124e+07	4.75501e+07	5.70222e+07	3.9279e+07	3.91182e+07	7.04203e+07	2.99604e+07	5.73606e+07	4.18735e+07	4.49822e+07
ybdK	1.21927e+07	5.92577e+06	7.22298e+06	5.83784e+06	3.7746e+06	5.20817e+06	3.03848e+06	2.91078e+06	2.88087e+06	512867	711776	1.90302e+06	306223	0
nanK	1.07009e+07	9.40405e+06	1.0261e+07	1.16343e+07	7.8847e+06	9.40161e+06	1.06444e+07	5.50948e+06	9.54451e+06	1.26254e+07	6.68276e+06	7.74692e+06	1.64485e+06	1.88723e+06
yidB	1.38229e+07	8.58302e+06	8.75921e+06	9.99792e+06	7.64933e+06	1.02263e+07	1.26351e+07	1.06282e+07	1.0587e+07	1.1822e+07	1.14996e+07	1.71206e+07	1.3855e+07	1.31335e+07
tus	1.05099e+07	1.49632e+07	1.6054e+07	1.68138e+07	1.34276e+07	1.35714e+07	1.35758e+07	1.6589e+07	1.16e+07	7.22068e+06	9.02626e+06	8.68019e+06	4.44996e+06	6.17408e+06
sspB	4.18771e+06	7.53972e+06	5.68619e+06	4.98471e+06	7.06984e+06	9.72379e+06	1.02689e+07	1.15791e+07	1.06498e+07	1.68516e+07	1.84529e+07	2.48415e+07	2.47754e+07	3.19794e+07
cycA	1.42972e+07	1.38753e+07	1.30878e+07	1.59955e+07	1.35321e+07	1.41808e+07	1.37169e+07	1.26249e+07	1.05284e+07	1.13768e+07	1.02708e+07	1.04117e+07	1.29935e+07	1.17993e+07
lnt	2.62328e+06	1.07011e+06	2.25712e+06	1.95995e+06	2.84703e+06	2.04889e+06	5.3218e+06	4.70072e+06	5.13249e+06	8.28526e+06	5.2708e+06	6.33553e+06	1.01626e+07	8.9271e+06
yfcE	2.60827e+07	2.57047e+07	2.15398e+07	1.8061e+07	2.06713e+07	1.65667e+07	1.16687e+07	1.51132e+07	1.18101e+07	1.25612e+07	7.45435e+06	1.35834e+07	9.4598e+06	1.36973e+07
yodD	4.7256e+07	8.77411e+07	7.95846e+07	5.45027e+07	5.42373e+07	5.15104e+07	4.99299e+07	4.27658e+07	3.62782e+07	4.65417e+07	3.56134e+07	3.86014e+07	1.67487e+07	1.52263e+07
yeaO	6.13558e+06	7.89333e+06	4.88939e+06	4.60226e+06	5.29977e+06	4.21242e+06	3.39371e+06	4.69106e+06	3.36137e+06	3.15359e+06	2.92595e+06	2.80845e+06	2.43093e+06	2.64518e+06
sixA	8.86617e+06	1.006e+07	1.19852e+07	1.02466e+07	1.50316e+07	1.04535e+07	1.16054e+07	1.24237e+07	9.78961e+06	4.63449e+06	7.24312e+06	5.0965e+06	3.22008e+06	5.13003e+06
ynfG	1.5838e+07	1.47642e+07	1.66039e+07	1.68172e+07	1.39898e+07	1.84428e+07	3.88525e+06	1.0663e+07	2.61716e+06	2.27547e+06	1.32011e+06	2.48816e+06	700337	0
lptC	7.52016e+06	1.77942e+07	1.49737e+07	1.45525e+07	1.52577e+07	1.39926e+07	2.00911e+07	1.21547e+07	2.02264e+07	1.69082e+07	2.00861e+07	2.40477e+07	2.11644e+07	2.63037e+07
ribA	2.39163e+07	2.41278e+07	2.22255e+07	2.37484e+07	2.59093e+07	1.95034e+07	1.39172e+07	2.35532e+07	1.65159e+07	7.16294e+06	9.76171e+06	1.08908e+07	4.60329e+06	3.09804e+06
exbD	0	5.25566e+06	6.22223e+06	5.23843e+06	6.24745e+06	9.73833e+06	1.35207e+07	9.0371e+06	2.92755e+07	3.7333e+07	2.36736e+07	1.88744e+06	5.01098e+07	5.41383e+07
zapB	9.2553e+06	8.85707e+06	6.8157e+06	7.21255e+06	5.71477e+06	7.68206e+06	7.25844e+06	8.27926e+06	6.72158e+06	8.43561e+06	1.77032e+07	1.34164e+07	1.00743e+07	2.91527e+06
mreC	463431	806303	1.1189e+06	1.48886e+06	1.02379e+07	7.11544e+06	2.45115e+07	1.32127e+07	2.24413e+07	6.01448e+07	4.60398e+07	2.52711e+07	8.08627e+07	1.10395e+08
lipB	1.93035e+07	3.28543e+07	2.27734e+07	2.92816e+07	3.17303e+07	3.37037e+07	4.23426e+07	4.24368e+07	4.96446e+07	5.88124e+07	6.39877e+07	6.29986e+07	3.2805e+07	3.02714e+07
flgD	0	0	194875	0	0	0	208346	0	233059	0	0	0	4.14131e+06	3.7581e+06
ybdR	5.28361e+06	3.0523e+06	5.02259e+06	3.69239e+06	4.47046e+06	3.94464e+06	4.54139e+06	2.76793e+06	3.30929e+06	5.98877e+06	2.49399e+06	1.99101e+06	2.46736e+06	2.33729e+06
yfaZ	2.01569e+06	4.05502e+06	2.42306e+06	2.15972e+06	3.76497e+06	4.5571e+06	4.20526e+06	7.41129e+06	7.94137e+06	7.91699e+06	9.25404e+06	1.27687e+07	1.40428e+07	1.94416e+07
ykgG	1.09493e+07	1.63129e+07	1.94059e+07	1.53031e+07	1.14826e+07	6.17043e+06	1.20154e+07	6.34274e+06	7.83655e+06	7.49125e+06	5.34885e+06	7.31575e+06	6.10263e+06	4.6802e+06
fhuC	0	0	124067	105090	151607	1.04945e+06	2.71558e+06	2.18423e+06	3.4336e+06	2.75395e+06	4.12143e+06	3.45942e+06	3.1564e+06	2.8247e+06
flgC	4.47422e+06	2.62717e+06	1.33169e+06	674948	624570	827306	1.5033e+06	1.13556e+06	433822	687334	289606	929949	4.56203e+06	3.62293e+06
cueO	5.22421e+06	4.407e+06	4.58355e+06	5.091e+06	5.4862e+06	4.01624e+06	4.41584e+06	2.46875e+06	2.54787e+06	1.38626e+06	1.00615e+06	2.03123e+06	1.15453e+06	912607
leuD	2.04204e+06	1.05212e+06	2.36461e+06	3.25737e+06	1.11844e+06	1.32544e+06	1.23664e+06	2.09383e+06	809180	496153	284325	622076	277373	0
ycfH	2.65725e+06	1.22193e+06	576851	582391	3.01773e+06	3.39759e+06	2.94513e+06	2.00336e+06	7.06613e+06	3.25447e+06	4.82027e+06	9.5214e+06	2.6997e+06	2.56683e+06
yfcN	7.23788e+06	1.07139e+07	9.68547e+06	6.78479e+06	4.05071e+06	4.23379e+06	7.01535e+06	6.28432e+06	5.70542e+06	4.25621e+06	6.95811e+06	3.80841e+06	4.18154e+06	6.03457e+06
ydhS	9.07506e+06	1.24905e+07	1.59955e+07	1.98262e+07	1.30311e+07	1.05479e+07	1.63273e+07	1.47363e+07	1.21503e+07	1.27472e+07	1.08468e+07	7.70776e+06	6.79908e+06	2.4319e+06
smrA	6.01066e+06	1.43522e+07	2.85012e+06	1.05814e+07	9.09957e+06	7.4517e+06	1.60059e+06	7.75812e+06	1.89074e+06	1.41742e+06	1.30376e+06	1.45864e+06	1.00092e+06	2.24194e+06
rsxB	0	0	892888	0	2.81885e+06	3.70153e+06	3.16806e+06	2.04436e+06	4.70234e+06	4.18526e+06	3.36002e+06	6.68905e+06	7.89564e+06	8.3426e+06
rcsF	3.42097e+07	2.85452e+07	3.57503e+07	4.09051e+07	3.92669e+07	3.3373e+07	4.39676e+07	3.18342e+07	3.68047e+07	4.74326e+07	4.04987e+07	4.00636e+07	5.37927e+07	5.77425e+07
cydD	1.74197e+07	2.10985e+07	1.62151e+07	1.83037e+07	2.4172e+07	2.07175e+07	3.69285e+07	2.53281e+07	2.95876e+07	5.25581e+07	3.9863e+07	4.14074e+07	6.84632e+07	7.33582e+07
purF	1.97998e+06	1.94863e+06	1.7391e+06	2.05656e+06	2.22923e+06	2.98412e+06	3.93525e+06	3.06563e+06	4.54983e+06	4.98456e+06	3.9909e+06	5.70436e+06	6.38734e+06	6.75802e+06
ypeA	3.7757e+06	4.44542e+06	3.71234e+06	3.59307e+06	2.40236e+06	3.13027e+06	397290	2.18375e+06	0	488792	212277	0	463559	1.10409e+06
gmhB	3.09741e+06	2.70476e+06	1.57914e+06	1.75792e+06	1.63243e+06	2.66084e+06	1.04407e+06	3.36518e+06	1.39584e+06	885444	1.04936e+06	928352	672408	629654
sad	3.04928e+06	2.43829e+06	978261	2.58277e+06	454329	2.95786e+06	1.24451e+06	2.17458e+06	5.05032e+06	1.71776e+06	1.65658e+06	3.13712e+06	166236	2.83888e+06
ygiF	1.35995e+07	8.7505e+06	1.34305e+07	1.17499e+07	1.09848e+07	1.18946e+07	1.26768e+07	1.01057e+07	1.29025e+07	9.88617e+06	9.31183e+06	1.07218e+07	4.80867e+06	4.96257e+06
grxA	1.05626e+07	1.59744e+07	1.26917e+07	1.26682e+07	1.52725e+07	1.42084e+07	1.83607e+07	1.7204e+07	1.84586e+07	2.78516e+07	2.87565e+07	3.44184e+07	3.948e+07	5.34774e+07
mtfA	1.98553e+07	1.39644e+07	1.58234e+07	1.65768e+07	1.23957e+07	1.15558e+07	5.93034e+06	1.05335e+07	4.40815e+06	751363	669293	912358	315186	1.05977e+06
hemH	1.17468e+07	9.40825e+06	9.25846e+06	9.9096e+06	8.87341e+06	6.45505e+06	9.78058e+06	9.47125e+06	7.66944e+06	7.70847e+06	6.23212e+06	8.54605e+06	1.06633e+07	1.09305e+07
anmK	2.53692e+06	3.57847e+06	3.44154e+06	3.1305e+06	3.34177e+06	2.47865e+06	1.64658e+06	2.03517e+06	2.88393e+06	2.88183e+06	2.17617e+06	2.13006e+06	1.05239e+06	1.75379e+06
hpf	1.36799e+07	6.96226e+06	6.39923e+06	1.16095e+07	6.51253e+06	6.64893e+06	3.03905e+06	2.3816e+06	2.62671e+06	1.23841e+06	3.10011e+06	2.80808e+06	1.08884e+06	360831
rfaC	2.42835e+06	0	1.04724e+06	101548	2.20638e+06	305748	1.2739e+06	0	357419	606273	897763	893934	821823	631644
cspD	5.16207e+07	5.45194e+07	4.94766e+07	5.50476e+07	3.89117e+07	4.1005e+07	3.22808e+07	4.39286e+07	2.82235e+07	3.45557e+07	1.97386e+07	1.86898e+07	1.11056e+07	1.04981e+07
wbbK	2.85156e+06	2.18166e+06	2.52249e+06	2.60593e+06	5.68516e+06	4.13121e+06	9.35034e+06	4.06842e+06	8.00033e+06	8.15844e+06	8.7715e+06	7.79666e+06	1.06886e+07	1.03828e+07
kch	3.76586e+06	3.757e+06	3.90897e+06	3.81765e+06	3.23649e+06	4.04975e+06	4.83058e+06	4.4717e+06	4.94749e+06	5.97498e+06	3.87587e+06	4.00052e+06	4.30035e+06	4.61519e+06
ygfK	3.59077e+06	1.66617e+06	1.54295e+06	1.22912e+06	4.26469e+06	3.63998e+06	3.92951e+06	2.8905e+06	3.70965e+06	3.82436e+06	3.27717e+06	3.10806e+06	118419	0
rfaQ	1.58635e+06	4.40632e+06	5.7062e+06	3.60662e+06	5.48208e+06	4.17226e+06	1.0151e+07	7.13967e+06	1.27459e+07	2.14595e+07	1.51002e+07	1.39434e+07	2.54078e+07	2.30543e+07
mmuM	3.06821e+06	5.55527e+06	6.31826e+06	5.43096e+06	4.80587e+06	3.35463e+06	5.29104e+06	2.51389e+06	2.53236e+06	8.35346e+06	2.93195e+06	4.94766e+06	4.4717e+06	5.06957e+06
recR	2.2475e+06	700686	1.28726e+06	1.157e+06	1.98682e+06	1.73084e+06	701989	2.77561e+06	1.19986e+06	333568	717853	1.45225e+06	139111	1.24046e+06
recC	1.23263e+06	1.55167e+06	597578	1.67086e+06	1.85216e+06	1.13035e+06	2.14724e+06	1.62637e+06	2.19913e+06	2.36877e+06	2.2833e+06	2.66879e+06	2.86746e+06	2.70489e+06
yhjA	8.42883e+06	7.02079e+06	6.09223e+06	5.2191e+06	4.57816e+06	5.58959e+06	3.05495e+06	3.86265e+06	2.98516e+06	1.19662e+06	1.17857e+06	1.73819e+06	0	0
mscS	5.93104e+06	498908	2.24198e+06	2.53131e+06	2.17019e+06	567009	548012	653209	648515	202070	449892	624755	227665	0
ycbZ	6.30866e+06	4.68315e+06	3.14679e+06	4.8181e+06	8.02813e+06	8.82171e+06	9.14218e+06	9.99295e+06	1.15956e+07	6.83969e+06	9.54476e+06	8.74927e+06	8.56238e+06	7.32305e+06
rseA	2.9788e+06	5.54966e+06	2.30945e+06	1.76143e+06	4.10651e+06	6.51897e+06	7.3415e+06	5.43291e+06	6.95645e+06	1.35937e+07	1.10777e+07	1.29982e+07	8.60108e+06	1.06938e+07
blc	1.223e+07	7.82406e+06	1.27001e+07	1.04933e+07	1.07931e+07	6.39981e+06	8.10652e+06	9.02374e+06	7.66908e+06	5.48123e+06	5.34062e+06	5.1939e+06	3.48225e+06	2.60254e+06
ftsE	1.54733e+07	9.32292e+06	1.51633e+07	1.81144e+07	1.43757e+07	1.34082e+07	1.47734e+07	1.62296e+07	1.53229e+07	1.58114e+07	1.35817e+07	1.64146e+07	1.55978e+07	1.36223e+07
uvrY	2.41949e+06	2.40632e+06	2.12559e+06	1.54721e+06	3.57959e+06	4.27104e+06	6.68834e+06	6.0382e+06	7.55372e+06	1.19588e+07	9.25565e+06	9.60791e+06	1.65253e+07	1.64679e+07
nsrR	4.41404e+06	1.60027e+06	5.94758e+06	5.44152e+06	4.77501e+06	3.23207e+06	5.92805e+06	4.9005e+06	5.74705e+06	6.51259e+06	5.86747e+06	5.94197e+06	8.29118e+06	8.42175e+06
gcvH	9.46975e+07	1.11899e+08	4.47794e+07	6.07267e+07	2.69804e+07	1.46739e+07	5.12267e+06	2.27478e+07	3.46811e+06	0	572609	1.24097e+06	0	0
tsaB	5.49189e+06	3.33332e+06	4.54672e+06	5.05725e+06	6.65973e+06	5.47387e+06	8.94216e+06	8.37853e+06	1.16471e+07	6.76238e+06	9.47761e+06	1.55271e+07	7.79028e+06	6.61931e+06
cydC	2.09365e+07	1.03091e+07	1.08458e+07	9.10988e+06	1.7246e+07	8.22171e+06	1.03809e+07	1.07644e+07	8.984e+06	7.69451e+06	2.9454e+06	7.49735e+06	5.29434e+06	3.86004e+06
nusB	1.41416e+07	1.53953e+07	2.01935e+07	1.63861e+07	2.40889e+07	3.37625e+07	2.93927e+07	2.78366e+07	3.36269e+07	4.15843e+07	4.29157e+07	3.54205e+07	3.71264e+07	3.14044e+07
hisH	4.80156e+06	3.00457e+06	3.18817e+06	2.41058e+06	3.46246e+06	3.58391e+06	1.28907e+06	3.01598e+06	1.4397e+06	914113	798315	1.0629e+06	505969	1.11679e+06
rsfS	9.0306e+06	1.10872e+07	9.80005e+06	1.16321e+07	2.33527e+07	1.75234e+07	3.5092e+06	2.64857e+07	1.7452e+07	562305	2.38953e+06	1.49889e+06	2.31602e+06	1.945e+06
corA	8.41769e+06	4.94552e+06	8.10855e+06	6.85902e+06	7.68629e+06	1.83491e+06	5.80465e+06	5.31067e+06	6.3112e+06	6.59134e+06	5.60488e+06	7.45842e+06	8.08537e+06	4.77521e+06
tsaE	2.0178e+07	1.2222e+07	1.20122e+07	1.25132e+07	1.016e+07	1.36793e+07	1.11039e+07	1.2909e+07	1.40964e+07	2.08516e+07	1.42233e+07	1.83971e+07	2.11417e+07	2.13822e+07
ymdB	1.60032e+07	1.47657e+07	1.06591e+07	1.1401e+07	1.08954e+07	7.17829e+06	5.63784e+06	1.02411e+07	6.90168e+06	1.24427e+06	2.70235e+06	3.21089e+06	893490	501933
rsmF	0	0	0	1.0594e+06	1.67214e+06	1.29354e+06	2.94118e+06	2.1219e+06	3.66963e+06	2.5194e+06	2.22617e+06	2.8876e+06	3.59521e+06	1.96411e+06
hybO	3.40747e+07	5.13732e+07	5.84221e+07	4.46888e+07	4.2183e+07	3.93985e+07	4.7703e+07	3.73151e+07	3.4408e+07	4.49024e+07	2.92038e+07	3.33968e+07	2.1974e+07	2.15554e+07
rluF	4.93508e+06	3.62821e+06	3.21769e+06	2.97565e+06	5.74152e+06	958185	5.84677e+06	6.92923e+06	9.75752e+06	1.08581e+07	8.79725e+06	1.05856e+07	1.68625e+07	1.48455e+07
gntR	2.53336e+08	5.21117e+08	5.72254e+08	6.74228e+08	5.4474e+08	7.94241e+08	1.03912e+09	8.15313e+08	1.10465e+09	2.71623e+09	1.73823e+09	1.76995e+09	2.74859e+09	3.55821e+09
rlmD	1.33347e+06	0	337455	610988	1.03249e+06	3.64695e+06	2.24803e+06	6.6093e+06	4.17445e+06	8.37457e+06	9.95012e+06	9.67853e+06	1.19398e+07	1.17715e+07
glgB	1.25998e+07	1.27971e+07	1.54084e+07	1.53608e+07	1.23266e+07	4.29022e+06	1.21472e+07	8.83684e+06	9.03066e+06	8.03549e+06	5.25434e+06	7.43953e+06	5.01174e+06	3.96962e+06
ugpQ	5.61927e+06	4.24569e+06	5.80486e+06	4.713e+06	3.73943e+06	4.5247e+06	4.72427e+06	4.36408e+06	2.6479e+06	5.39678e+06	2.76272e+06	4.02243e+06	4.36915e+06	2.96339e+06
truA	838451	0	817126	0	6.14439e+06	5.02564e+06	8.60153e+06	1.63077e+06	7.92152e+06	7.00787e+06	6.46337e+06	7.20732e+06	6.29111e+06	4.56537e+06
folP	8.3009e+06	5.78693e+06	6.55849e+06	6.95485e+06	6.42594e+06	4.99882e+06	1.98989e+06	9.8451e+06	3.55188e+06	0	2.13762e+06	2.23643e+06	2.03404e+06	1.69908e+06
truC	0	1.21177e+06	1.62816e+06	2.24086e+06	4.26627e+06	2.68651e+06	5.42785e+06	5.40324e+06	9.15195e+06	9.86267e+06	1.09362e+07	1.08933e+07	1.66245e+07	1.39834e+07
ybjX	1.29292e+06	2.40964e+06	2.53837e+06	3.50126e+06	1.46508e+07	9.22533e+06	2.88892e+07	1.45331e+07	2.7291e+07	3.06848e+07	3.4465e+07	2.32315e+07	1.67251e+07	1.18359e+07
yebT	972927	261597	466730	447779	1.55661e+06	0	2.23422e+06	1.02881e+06	1.89668e+06	2.93962e+06	1.36528e+06	1.93486e+06	2.68466e+06	1.77377e+06
yciI	5.37298e+07	5.31426e+07	4.30745e+07	4.21073e+07	3.75639e+07	3.63681e+07	8.98897e+06	3.1608e+07	1.20525e+07	4.66848e+06	9.50668e+06	1.29725e+07	3.30533e+06	3.16904e+06
thrB	1.02219e+07	9.64385e+06	9.39456e+06	9.4858e+06	6.70975e+06	1.14344e+07	4.8631e+06	4.93776e+06	4.1707e+06	2.3417e+06	3.91e+06	4.708e+06	1.77314e+06	1.94869e+06
fepB	8.4627e+06	5.79162e+06	1.01431e+07	9.4734e+06	1.07716e+07	3.71439e+06	1.3771e+07	3.48555e+06	1.45568e+07	1.56496e+07	2.05308e+07	2.77289e+07	5.00719e+06	5.66359e+06
tmk	3.38056e+06	4.73805e+06	3.97231e+06	4.98024e+06	2.89107e+06	2.45187e+06	3.11524e+06	4.93141e+06	3.55934e+06	2.86174e+06	3.41296e+06	5.88537e+06	4.48833e+06	5.55172e+06
yafC	5.25655e+06	6.48592e+06	6.65721e+06	7.7595e+06	6.95675e+06	7.98661e+06	7.27129e+06	6.26328e+06	5.40981e+06	7.12938e+06	5.89557e+06	4.72748e+06	7.91074e+06	7.56823e+06
yihD	1.07216e+07	7.39556e+06	5.83058e+06	7.89546e+06	3.32395e+06	5.37533e+06	282313	4.82582e+06	661093	284611	459883	121809	197068	166318
yibF	6.41404e+06	6.07216e+06	6.38315e+06	6.06953e+06	4.92865e+06	4.95984e+06	2.54667e+06	5.17112e+06	2.3139e+06	1.1567e+06	1.66112e+06	1.72085e+06	797956	596217
speG	3.69389e+06	3.43648e+06	3.79563e+06	3.94378e+06	5.31755e+06	5.90808e+06	6.77431e+06	6.03276e+06	5.47243e+06	6.06708e+06	6.8912e+06	3.50691e+06	4.94025e+06	3.80527e+06
ilvN	4.6259e+07	6.41314e+07	4.08415e+07	4.22744e+07	4.23216e+07	3.19261e+07	4.1071e+07	3.43863e+07	3.1631e+07	4.36588e+07	2.78975e+07	3.24312e+07	3.02058e+07	3.1878e+07
mltA	1.40336e+06	541584	357842	770859	2.68009e+06	2.20338e+06	4.01232e+06	3.60322e+06	7.33882e+06	9.73966e+06	9.87825e+06	1.24489e+07	2.37282e+07	2.23636e+07
cyoB	1.45614e+07	7.08208e+06	1.00462e+07	1.09836e+07	8.78784e+06	5.86654e+06	2.57484e+06	5.91609e+06	3.16716e+06	0	2.32058e+06	2.40474e+06	145070	0
ppiC	3.20035e+07	3.99582e+07	2.50291e+07	3.31407e+07	3.26925e+07	3.91877e+07	2.30343e+07	3.89383e+07	4.00799e+07	4.48468e+07	4.37869e+07	3.71565e+07	5.69832e+07	5.64586e+07
proX	3.5209e+06	2.5995e+06	3.20955e+06	3.73358e+06	2.52218e+06	2.03359e+06	2.47048e+06	2.8681e+06	2.61463e+06	2.38951e+06	2.01424e+06	2.16997e+06	2.58868e+06	2.81981e+06
fucI	4.99004e+06	2.89995e+06	4.19706e+06	6.64043e+06	2.59987e+06	987121	2.52366e+06	1.60987e+06	857807	242237	183299	652548	0	0
ydiY	586379	0	0	0	0	2.23132e+06	3.13622e+06	3.69316e+06	8.49716e+06	6.52139e+06	1.49773e+07	8.79978e+06	1.24165e+07	3.63947e+06
rseP	1.18521e+07	1.58045e+07	1.89563e+07	1.9111e+07	2.45394e+07	1.80592e+07	2.31634e+07	2.28609e+07	2.00873e+07	2.42641e+07	2.33977e+07	2.9171e+07	3.29813e+07	2.57533e+07
iaaA	4.26434e+06	4.24417e+06	3.77197e+06	4.21475e+06	2.60285e+06	5.35735e+06	1.36611e+06	3.33087e+06	1.42807e+06	430007	706582	1.30154e+06	0	0
yhhM	7.47039e+06	3.72665e+06	7.38571e+06	4.76576e+06	4.39469e+06	5.178e+06	2.9127e+06	3.22775e+06	4.04989e+06	2.73557e+06	2.30335e+06	1.67679e+06	594320	0
menC	5.92926e+06	5.9074e+06	6.07311e+06	5.8093e+06	6.11433e+06	5.14111e+06	6.90394e+06	6.44792e+06	5.71515e+06	7.5822e+06	6.84643e+06	7.78887e+06	9.42526e+06	1.18352e+07
gutQ	1.50783e+07	1.49331e+07	6.74802e+06	1.68106e+07	1.66746e+07	6.77399e+06	1.79738e+07	1.27887e+07	1.30308e+07	1.32241e+07	1.32077e+07	1.29412e+07	7.82959e+06	6.76229e+06
ycjG	2.89013e+06	2.39489e+06	3.09512e+06	3.03048e+06	2.72328e+06	2.14558e+06	1.00681e+06	2.74104e+06	966607	0	0	183186	0	0
lptG	5.44092e+06	4.53378e+06	7.18739e+06	5.23889e+06	5.76757e+06	5.73436e+06	6.88436e+06	5.63122e+06	9.64326e+06	7.96166e+06	5.75255e+06	6.15288e+06	1.04507e+07	7.13432e+06
rspR	2.64196e+06	3.20414e+06	5.32136e+06	5.1195e+06	4.87127e+06	6.06864e+06	5.80287e+06	3.45304e+06	6.15418e+06	6.00479e+06	3.28565e+06	6.69217e+06	3.00574e+06	3.66262e+06
eutC	3.52097e+06	4.96563e+06	4.15328e+06	5.06382e+06	5.17643e+06	3.53217e+06	7.96462e+06	4.29944e+06	5.13653e+06	8.02891e+06	5.00123e+06	6.04396e+06	7.2434e+06	5.61028e+06
yeiG	5.65357e+06	9.01744e+06	6.2953e+06	8.16551e+06	3.99059e+06	2.92949e+06	0	3.96749e+06	0	0	0	0	0	0
yjhC	4.31253e+06	3.06924e+06	4.91525e+06	4.40349e+06	4.67461e+06	1.78055e+06	2.06022e+06	1.18577e+06	1.21175e+06	709848	0	462790	471525	536744
alaC	2.04244e+07	1.80556e+07	1.42696e+07	1.45673e+07	1.56739e+07	1.10664e+07	1.53167e+07	9.20642e+06	1.11901e+07	9.40101e+06	1.03081e+07	9.6093e+06	670862	1.97562e+06
yhbW	1.00061e+07	9.78447e+06	1.11395e+07	9.9116e+06	9.9125e+06	1.1476e+07	7.52975e+06	6.03164e+06	5.91561e+06	4.09403e+06	2.90545e+06	3.65449e+06	747966	506166
ygjR	4.57102e+06	2.48469e+06	1.74486e+06	1.09941e+06	1.07308e+06	0	910291	0	486689	0	0	0	0	0
yraR	1.26212e+07	8.05851e+06	9.94352e+06	1.14549e+07	9.27117e+06	8.30041e+06	7.87705e+06	8.80262e+06	6.33016e+06	8.35519e+06	4.0098e+06	2.24649e+06	5.65983e+06	5.29513e+06
bamE	3.20141e+07	9.54479e+06	1.37505e+07	1.92985e+07	1.50778e+07	1.02168e+07	1.16168e+07	1.51096e+07	1.10698e+07	3.69091e+06	9.62063e+06	5.02503e+06	2.54927e+06	1.25852e+06
kdsC	3.80939e+06	2.1689e+06	1.81558e+06	1.93479e+06	3.36436e+06	3.27427e+06	1.56835e+06	3.19303e+06	1.71625e+06	1.06821e+06	1.28334e+06	2.31743e+06	909990	1.84867e+06
ilvD	5.74239e+06	7.95347e+06	8.90282e+06	7.86029e+06	7.9264e+06	4.19395e+06	7.6113e+06	4.44472e+06	7.78745e+06	5.55191e+06	7.03895e+06	4.89148e+06	5.30298e+06	4.98312e+06
tcdA	9.8376e+06	8.15791e+06	8.029e+06	8.48439e+06	1.17029e+07	1.15229e+07	1.61841e+07	1.38426e+07	2.15083e+07	2.60172e+07	2.38719e+07	2.31828e+07	3.25285e+07	1.5357e+07
tdcG	6.39277e+06	4.06755e+06	4.27451e+06	4.13033e+06	4.24921e+06	1.65013e+06	2.67984e+06	2.33188e+06	1.89466e+06	1.27109e+06	349067	1.20233e+06	0	0
dctA	2.2427e+07	1.31356e+07	1.57168e+07	1.55497e+07	2.04254e+07	1.15847e+07	1.15592e+07	6.21991e+06	9.05784e+06	6.54504e+06	5.53842e+06	4.41564e+06	3.31956e+06	3.22193e+06
hscB	997006	0	1.12523e+06	1.21906e+06	1.46589e+06	2.41978e+06	3.65794e+06	3.09598e+06	4.75266e+06	4.17767e+06	5.38291e+06	1.07736e+07	6.29712e+06	5.29219e+06
nagK	8.7348e+06	8.98376e+06	8.92465e+06	8.14122e+06	7.38345e+06	8.62366e+06	4.88916e+06	8.99442e+06	4.07304e+06	2.29678e+06	2.89048e+06	4.23767e+06	2.00155e+06	2.55006e+06
ydeJ	2.24806e+06	2.10547e+06	1.71926e+06	684015	1.48927e+06	462164	1.2454e+06	481872	354227	602685	391182	0	270304	368791
amyA	5.60943e+06	790673	3.6068e+06	2.9148e+06	2.56726e+06	518428	0	0	0	0	0	0	0	0
recJ	439551	440129	857818	956541	2.18806e+06	1.77903e+06	1.98387e+06	2.98424e+06	2.72979e+06	3.37384e+06	5.33352e+06	3.9184e+06	569915	368435
betA	653762	0	0	0	0	0	987242	0	813264	1.03075e+06	558503	457095	2.23598e+06	2.17257e+06
cspI	0	0	2.62743e+06	2.2077e+06	2.01637e+06	2.08364e+06	2.69745e+06	2.78078e+06	1.31369e+06	1.66234e+06	1.53758e+06	2.30114e+06	381397	702630
coaE	1.31939e+06	1.15761e+06	1.86919e+06	739358	909758	1.43122e+06	688810	1.76135e+06	838244	840631	818796	926796	908295	1.06201e+06
astB	1.34694e+07	1.44981e+07	1.27877e+07	1.44229e+07	9.77337e+06	1.04688e+07	1.40211e+07	7.77603e+06	7.70545e+06	1.16396e+07	7.26289e+06	8.2678e+06	7.93259e+06	7.70487e+06
ftsI	0	5.36429e+06	0	1.32919e+06	956450	9.49244e+06	5.96825e+06	5.22064e+06	2.40904e+06	3.78734e+06	4.49454e+06	4.62494e+06	1.38368e+07	1.02044e+07
djlA	1.8018e+07	2.53809e+07	1.94753e+07	1.78244e+07	2.33142e+07	1.22176e+07	2.36494e+07	1.71682e+07	1.92801e+07	1.75203e+07	1.71535e+07	1.97661e+07	2.18409e+07	2.11463e+07
yajD	1.22235e+07	1.76586e+07	1.76666e+07	2.13058e+07	2.01461e+07	1.99943e+07	2.54936e+07	1.77662e+07	1.87372e+07	2.53482e+07	2.29992e+07	2.66034e+07	1.23023e+07	1.0821e+07
hxpB	1.35149e+07	9.4791e+06	1.06475e+07	7.87e+06	9.37666e+06	1.01916e+07	1.19783e+07	1.05624e+07	1.06273e+07	1.18542e+07	1.21188e+07	1.41577e+07	1.66318e+07	1.58864e+07
fabR	6.49576e+06	5.96458e+06	3.12572e+06	1.77322e+07	7.99008e+06	1.09116e+07	1.71928e+07	7.2013e+06	8.64872e+06	2.07634e+07	1.89761e+07	2.01223e+07	2.3063e+07	2.35799e+07
trmH	2.24325e+06	2.183e+06	2.17291e+06	3.51843e+06	2.99367e+06	4.35008e+06	1.31209e+06	5.9666e+06	2.60011e+06	1.77327e+06	1.63721e+06	1.53335e+06	2.04995e+06	1.44522e+06
yhcN	0	0	0	0	0	0	455830	730402	4.75252e+06	4.97847e+06	9.75391e+06	9.97372e+06	8.90882e+06	1.34741e+07
yedI	1.72411e+06	1.16822e+06	2.4252e+06	2.07851e+06	1.77462e+06	1.80369e+06	3.57585e+06	2.1907e+06	1.97154e+06	2.42152e+06	1.78644e+06	2.26121e+06	1.4629e+06	1.07876e+06
eutL	3.20456e+06	532151	2.6285e+06	2.17421e+06	692458	374069	1.9051e+06	496186	618174	704214	157535	791299	835393	457637
hslJ	671975	3.95393e+06	6.04207e+06	6.71213e+06	4.55371e+06	4.13496e+06	7.16713e+06	6.83285e+06	7.85984e+06	6.97613e+06	6.30446e+06	6.27728e+06	6.79114e+06	5.53714e+06
amiC	3.74588e+06	5.64804e+06	4.32222e+06	4.82628e+06	6.26171e+06	5.43617e+06	7.31094e+06	5.6138e+06	7.15345e+06	1.09931e+07	7.0338e+06	1.01516e+07	1.46027e+07	1.56701e+07
nadC	1.38992e+07	6.07158e+06	7.18537e+06	9.0133e+06	9.43284e+06	4.15208e+06	4.77244e+06	5.21022e+06	4.58541e+06	1.50532e+06	3.65416e+06	3.76539e+06	1.29457e+06	1.32081e+06
ypfH	5.59767e+06	4.58634e+06	4.70667e+06	4.84368e+06	3.80329e+06	2.1989e+06	839721	3.04893e+06	612365	123430	525058	0	0	0
dxr	2.15525e+06	1.23344e+06	2.77404e+06	2.422e+06	2.41897e+06	1.9351e+06	3.68455e+06	2.35889e+06	5.75025e+06	6.41831e+06	3.66215e+06	6.72024e+06	6.99647e+06	8.31351e+06
ybbO	7.80639e+06	7.84417e+06	8.5259e+06	9.7959e+06	7.47472e+06	1.1647e+07	1.24979e+07	1.01649e+07	1.3452e+07	1.85166e+07	1.17854e+07	1.46914e+07	1.87636e+07	1.3347e+07
ydjY	4.52156e+06	6.20559e+06	5.60195e+06	6.88868e+06	5.4683e+06	4.55708e+06	5.08561e+06	3.707e+06	4.15727e+06	2.37875e+06	1.59812e+06	2.71243e+06	0	0
yqjH	1.09865e+07	1.64282e+07	1.57209e+07	1.41604e+07	1.51866e+07	1.33948e+07	1.4481e+07	1.43343e+07	1.36949e+07	5.76428e+06	1.27065e+07	1.09728e+07	2.08942e+06	1.85481e+06
yjiA	1.55472e+07	7.54525e+06	9.99352e+06	8.52162e+06	1.14648e+07	1.00111e+07	4.38685e+06	5.66636e+06	4.8014e+06	0	1.68592e+06	289588	0	0
yiiD	1.31343e+07	7.48047e+06	1.16626e+07	6.94936e+06	1.07631e+07	5.58826e+06	9.91602e+06	5.54347e+06	5.37981e+06	6.86649e+06	5.42549e+06	3.99641e+06	3.74155e+06	7.20101e+06
selO	1.95925e+06	1.20327e+06	1.40546e+06	2.23882e+06	2.51213e+06	2.49996e+06	1.01023e+06	3.71096e+06	1.22715e+06	0	698501	515005	0	0
racR	5.04708e+06	1.24573e+07	1.08665e+07	9.0974e+06	1.03836e+07	1.11151e+07	1.41697e+07	8.7562e+06	9.06517e+06	1.56876e+07	1.40919e+07	1.20596e+07	7.88787e+06	9.2643e+06
murI	3.94121e+06	3.16342e+06	3.59465e+06	3.15113e+06	3.21381e+06	3.52077e+06	3.85916e+06	4.52407e+06	4.42825e+06	4.30988e+06	5.71809e+06	6.82316e+06	7.60293e+06	6.26426e+06
leuB	3.19996e+06	2.98992e+06	3.28429e+06	3.263e+06	3.81667e+06	4.69679e+06	4.26182e+06	3.773e+06	4.56889e+06	5.24639e+06	3.23262e+06	2.36388e+06	3.25002e+06	4.95721e+06
yqcA	1.13754e+07	6.79542e+06	9.44239e+06	7.17333e+06	8.4833e+06	7.93183e+06	8.18566e+06	6.59814e+06	6.1112e+06	4.66698e+06	5.42453e+06	6.39833e+06	5.48525e+06	3.79453e+06
yagU	5.87177e+06	9.13667e+06	8.06473e+06	9.42277e+06	6.13934e+06	9.40642e+06	8.66092e+06	8.37671e+06	8.96793e+06	1.37114e+07	9.85962e+06	1.03623e+07	9.59532e+06	1.01461e+07
puuA	5.38461e+06	7.17521e+06	6.18728e+06	6.25811e+06	4.15827e+06	3.68834e+06	2.19728e+06	2.80902e+06	1.44545e+06	1.14251e+06	919844	963876	0	0
yecM	5.00336e+06	2.54695e+06	3.399e+06	3.14808e+06	2.86578e+06	4.65495e+06	5.49411e+06	3.90196e+06	1.22863e+06	1.423e+06	1.61133e+06	6.63663e+06	1.93508e+06	2.02019e+06
msyB	1.80966e+08	3.69995e+08	2.4673e+08	2.3278e+08	1.82245e+08	2.22732e+08	1.93338e+08	2.18866e+08	1.60976e+08	2.24568e+08	1.69036e+08	2.56926e+08	2.01829e+08	2.40646e+08
yddE	969271	0	0	0	601999	774545	775529	1.53614e+06	0	84836.8	314157	184997	0	0
gloB	2.92363e+06	2.2505e+06	1.59345e+06	2.41933e+06	1.93356e+06	1.50302e+06	0	1.46357e+06	0	0	0	0	0	0
fliI	788674	2.04991e+06	2.20533e+06	2.15555e+06	1.63813e+06	5.0252e+06	4.72707e+06	3.41175e+06	2.93598e+06	2.93921e+06	2.12834e+06	2.317e+06	1.81753e+06	2.35921e+06
rsd	1.17099e+07	1.50969e+07	1.10112e+07	1.37524e+07	6.00678e+06	8.33782e+06	3.02333e+06	6.1193e+06	2.51277e+06	3.68743e+06	2.35128e+06	4.48073e+06	1.57156e+06	3.59821e+06
hisF	6.16776e+06	2.94342e+06	2.49295e+06	4.74671e+06	4.21114e+06	2.46631e+06	3.76774e+06	2.62554e+06	3.90971e+06	2.40872e+06	2.33721e+06	2.38009e+06	1.49884e+06	0
ycjY	5.14354e+06	7.5299e+06	7.54784e+06	8.23134e+06	5.93532e+06	8.25843e+06	9.40896e+06	7.80607e+06	5.71268e+06	1.07978e+07	6.62893e+06	7.36343e+06	7.85351e+06	8.3098e+06
dtpA	4.78209e+06	6.21771e+06	1.32424e+07	6.8667e+06	1.37557e+07	9.94438e+06	1.9405e+07	1.21023e+07	2.13735e+07	3.34152e+07	3.05563e+07	3.65231e+07	4.35374e+07	4.06521e+07
ygfB	3.63333e+06	4.61087e+06	3.846e+06	4.80373e+06	3.71305e+06	5.71982e+06	5.92861e+06	7.02975e+06	7.15811e+06	1.23422e+07	1.10471e+07	9.5389e+06	9.33445e+06	5.04054e+06
btsT	6.65911e+06	3.45278e+06	4.41792e+06	4.69649e+06	2.53823e+06	3.80761e+06	5.45166e+06	1.53807e+06	3.5355e+06	5.79756e+06	2.65914e+06	3.25457e+06	3.47525e+06	2.96202e+06
rpmH	1.724e+08	3.65977e+08	3.07141e+08	4.06747e+08	5.14706e+08	7.34419e+08	5.80976e+08	8.58937e+08	1.07016e+09	1.02217e+09	1.50714e+09	1.44595e+09	1.18793e+09	1.16455e+09
gloC	1.45481e+07	8.8317e+06	8.02443e+06	7.36063e+06	9.49331e+06	9.78076e+06	6.37811e+06	9.21031e+06	7.78274e+06	3.55341e+06	3.38802e+06	5.59234e+06	4.39281e+06	4.90123e+06
ubiI	2.22251e+06	451313	2.48784e+06	2.33599e+06	2.17077e+06	0	2.80278e+06	187862	3.78704e+06	2.04457e+06	2.84571e+06	1.86785e+06	3.41086e+06	2.07747e+06
yafJ	3.62374e+06	4.21732e+06	6.61533e+06	6.18564e+06	1.44642e+06	5.53909e+06	8.3475e+06	2.89598e+06	5.3976e+06	7.82189e+06	2.94742e+06	7.64141e+06	3.3288e+06	5.22142e+06
yhdE	7.07086e+06	1.96646e+06	2.98124e+06	4.39088e+06	3.2203e+06	1.34605e+07	7.99977e+06	1.40028e+07	1.46696e+07	9.22824e+06	1.38657e+07	2.04237e+07	1.10479e+07	9.9485e+06
rpoH	1.61493e+06	243766	2.70577e+06	780705	363667	0	429172	0	540892	183199	698192	961299	1.53631e+06	1.38649e+06
cobB	732006	792117	2.06108e+06	1.71953e+06	1.68141e+06	1.51203e+06	2.31297e+06	2.12346e+06	2.26182e+06	1.14666e+06	1.82229e+06	1.20464e+06	1.80269e+06	596318
yciH	5.69423e+06	1.11848e+07	8.87918e+06	1.05544e+07	1.26347e+07	2.20889e+07	2.36019e+07	3.0924e+07	3.58586e+07	3.58589e+07	3.91584e+07	3.88017e+07	3.76961e+07	3.39033e+07
csqR	5.10621e+06	4.31298e+06	3.50086e+06	4.71077e+06	3.37259e+06	3.52175e+06	3.05498e+06	2.90822e+06	3.83128e+06	2.64429e+06	5.3334e+06	3.55928e+06	2.38525e+06	2.10931e+06
purE	669460	2.0893e+06	1.75542e+06	1.2305e+06	1.95955e+06	1.78731e+06	4.34748e+06	3.69446e+06	4.52942e+06	1.00411e+07	1.0049e+07	9.67987e+06	1.51179e+07	1.6253e+07
ispE	1.11415e+07	1.42181e+07	1.22568e+07	1.53545e+07	1.29191e+07	1.49129e+07	1.53064e+07	1.38888e+07	1.22176e+07	1.4302e+07	1.40088e+07	1.11031e+07	7.42524e+06	8.00149e+06
bioH	4.87462e+06	3.1156e+06	3.52429e+06	3.72189e+06	1.96691e+06	2.25396e+06	915463	3.78353e+06	551226	255715	758247	753902	0	810273
fic	2.70089e+06	3.96645e+06	3.40673e+06	3.69441e+06	4.21555e+06	2.92574e+06	4.19443e+06	3.41066e+06	3.11956e+06	4.10452e+06	2.26391e+06	3.22365e+06	1.84255e+06	2.62988e+06
ychN	7.47728e+06	3.11076e+06	1.60951e+06	608865	1.1068e+06	783957	0	0	0	0	0	0	0	0
tatC	4.34753e+06	4.09519e+06	6.04537e+06	6.49686e+06	7.1857e+06	8.05616e+06	1.33249e+07	7.58841e+06	9.9931e+06	1.53393e+07	1.26498e+07	7.95542e+06	5.40415e+06	6.3846e+06
yacG	1.02405e+07	1.26441e+07	7.20628e+06	7.80683e+06	8.80178e+06	1.59272e+07	9.77036e+06	1.38904e+07	1.17595e+07	7.98213e+06	1.84222e+07	1.89768e+07	1.24029e+07	1.00796e+07
uxaB	6.62068e+06	4.64494e+06	6.79329e+06	7.37377e+06	6.39445e+06	3.20578e+06	6.1284e+06	4.87034e+06	4.28978e+06	5.62742e+06	2.48828e+06	3.37024e+06	1.93434e+06	2.05785e+06
yafK	0	0	6.86971e+06	5.41684e+06	1.36973e+07	9.749e+06	1.40559e+07	1.1901e+07	1.91077e+07	2.11149e+07	1.80406e+07	1.85394e+07	1.46399e+07	1.35623e+07
nanE	9.27337e+06	8.30359e+06	6.53259e+06	9.45152e+06	8.06942e+06	6.50144e+06	8.0403e+06	6.05433e+06	5.31493e+06	4.0779e+06	424395	4.30415e+06	1.92387e+06	1.3529e+06
yncD	0	0	711225	482219	978747	0	1.27671e+06	705577	3.22558e+06	3.6232e+06	3.65005e+06	2.97379e+06	1.38883e+07	1.27789e+07
lpxM	1.03417e+07	8.07704e+06	1.00744e+07	9.90611e+06	1.01673e+07	7.25205e+06	7.17786e+06	9.91853e+06	7.21441e+06	1.41999e+06	4.52584e+06	2.64837e+06	1.18368e+06	4.83391e+06
mqsA	2.96491e+06	7.57051e+06	5.80348e+06	4.47932e+06	4.99926e+06	5.03845e+06	4.86192e+06	4.43285e+06	4.81675e+06	3.50495e+06	3.5435e+06	1.12133e+06	4.92268e+06	3.2446e+06
ytfP	1.0929e+07	1.42076e+07	1.57708e+07	1.4403e+07	1.01757e+07	9.35511e+06	3.20089e+06	1.16159e+07	6.60189e+06	267403	2.46045e+06	4.49246e+06	433883	521524
yhcH	6.66266e+06	2.96915e+06	1.51164e+06	2.53421e+06	3.17244e+06	1.22657e+06	291035	1.05988e+06	0	0	256147	683355	0	0
hisB	1.08201e+07	4.98381e+06	5.6526e+06	5.891e+06	7.19959e+06	4.64799e+06	6.95379e+06	3.58661e+06	5.49438e+06	4.56995e+06	4.39316e+06	4.04246e+06	2.84815e+06	2.14621e+06
phoA	1.01815e+06	3.46144e+06	2.00273e+06	1.81517e+06	3.16389e+06	1.57051e+06	4.04055e+06	3.9326e+06	4.44423e+06	4.97509e+06	3.71846e+06	3.82088e+06	3.09916e+06	5.18963e+06
flgK	2.51128e+06	2.12469e+06	0	0	0	0	0	0	0	0	0	0	0	0
yeiE	1.80388e+06	917444	839800	718976	520344	474758	0	650133	0	401752	215106	409150	0	0
yeaK	1.34898e+07	2.155e+07	1.47752e+07	1.42185e+07	1.52649e+07	1.98928e+07	9.78398e+06	1.64844e+07	9.03528e+06	2.1088e+06	6.35476e+06	7.03563e+06	1.62569e+06	1.93482e+06
yjcE	0	0	0	954929	498310	0	574645	0	513149	534463	402093	602498	277506	220889
apbE	0	463436	1.65982e+06	1.88807e+06	0	0	0	0	1.34633e+06	1.93192e+06	2.23241e+06	1.68136e+06	8.02477e+06	7.33844e+06
rnhA	1.89652e+06	2.51936e+06	2.63223e+06	1.58768e+06	2.85024e+06	1.44354e+06	2.643e+06	1.52231e+06	3.13434e+06	5.768e+06	4.91731e+06	4.98028e+06	8.37717e+06	9.44948e+06
ravA	1.60611e+06	839619	677146	1.04356e+06	1.25603e+06	1.12459e+06	847747	1.13788e+06	342170	271816	0	0	0	745259
lolC	8.54342e+06	6.92123e+06	1.3629e+07	1.01172e+07	1.36455e+07	1.18272e+07	2.4647e+07	1.35757e+07	1.80717e+07	4.32209e+07	2.50835e+07	3.8835e+07	4.83409e+07	5.64775e+07
yhiN	935826	425117	1.28191e+06	1.15446e+06	1.64711e+06	408374	3.26981e+06	1.66158e+06	4.56034e+06	5.71591e+06	4.04262e+06	4.29974e+06	5.68386e+06	5.32468e+06
ybhK	3.27644e+06	2.81304e+06	5.97722e+06	5.2592e+06	5.86045e+06	6.79486e+06	7.73765e+06	6.46373e+06	6.80819e+06	9.34187e+06	6.45901e+06	7.31964e+06	1.07573e+07	1.03857e+07
yqgF	2.55779e+06	2.65706e+06	3.58923e+06	3.5143e+06	4.90706e+06	2.77974e+06	3.87909e+06	3.89072e+06	5.05375e+06	2.38505e+06	3.76624e+06	5.29357e+06	1.95648e+07	1.88659e+07
narK	1.20592e+07	7.1499e+06	7.96821e+06	6.17451e+06	4.86886e+06	1.83461e+06	1.5891e+06	3.53212e+06	1.273e+06	1.68416e+06	684848	744226	518419	624316
ycgB	1.17947e+07	5.6409e+06	6.35469e+06	5.1551e+06	4.18328e+06	3.73798e+06	4.44177e+06	2.73145e+06	2.84576e+06	3.46574e+06	1.86783e+06	2.34405e+06	2.03623e+06	1.83685e+06
secY	1.83398e+07	1.62781e+07	1.76494e+07	1.9646e+07	3.68932e+07	3.11161e+07	5.24666e+07	3.37169e+07	6.68019e+07	5.42725e+07	7.36536e+07	5.94521e+07	3.6116e+07	2.43289e+07
ratA	4.07764e+06	3.46866e+06	5.09968e+06	4.45119e+06	6.82025e+06	6.2261e+06	8.98575e+06	5.51421e+06	1.11044e+07	2.00225e+07	1.61502e+07	1.67937e+07	2.96875e+07	2.82357e+07
yagE	6.32772e+06	6.15157e+06	1.51285e+06	7.11899e+06	6.478e+06	7.16323e+06	5.82447e+06	3.72928e+06	8.42788e+06	5.80673e+06	4.51567e+06	5.3705e+06	7.41697e+06	7.07578e+06
sapF	2.82735e+06	1.51517e+06	1.78304e+06	2.5715e+06	2.92031e+06	2.35409e+06	2.25704e+06	2.59844e+06	2.2462e+06	1.58209e+06	674115	1.49516e+06	1.35051e+06	650960
yigB	408027	2.96823e+06	2.89527e+06	4.6806e+06	4.21183e+06	3.94751e+06	6.01106e+06	3.76243e+06	9.14296e+06	7.31071e+06	1.09793e+07	6.46429e+06	1.08848e+07	1.05036e+07
malK	4.44675e+06	1.51373e+06	2.25592e+06	2.02509e+06	2.94732e+06	1.43673e+06	1.91769e+06	1.39396e+06	2.75896e+06	1.45697e+06	2.18432e+06	2.0923e+06	1.36979e+06	1.41541e+06
ade	1.54056e+06	468506	1.25609e+06	1.78217e+06	2.45574e+06	767008	2.2685e+06	1.20594e+06	3.2384e+06	5.1226e+06	5.98056e+06	5.86068e+06	1.03175e+07	9.23217e+06
trkA	4.78203e+06	3.18065e+06	3.01442e+06	2.97244e+06	3.95688e+06	2.69291e+06	1.04648e+06	3.28984e+06	1.95818e+06	0	905880	587966	197851	562540
cohE	5.54158e+06	5.90017e+06	6.633e+06	8.01791e+06	6.47722e+06	5.10387e+06	9.52247e+06	5.27836e+06	6.68703e+06	1.16801e+07	8.32228e+06	9.41914e+06	1.55358e+07	1.47685e+07
fre	4.21128e+06	2.77888e+06	3.22134e+06	1.44875e+06	4.38973e+06	978649	3.85755e+06	1.68623e+06	3.37983e+06	2.15799e+06	2.21419e+06	3.87196e+06	3.44668e+06	1.9794e+06
mltG	727390	1.16649e+06	1.41711e+06	1.12829e+06	1.45047e+06	1.76277e+06	4.09444e+06	2.88861e+06	5.08127e+06	6.88709e+06	5.72462e+06	6.18713e+06	8.34688e+06	7.31396e+06
pbpG	0	0	0	0	1.26913e+06	384790	2.45129e+06	2.0495e+06	4.57379e+06	3.9409e+06	6.67501e+06	6.52902e+06	7.96315e+06	4.33422e+06
nanM	4.68589e+06	457613	1.20508e+06	944014	1.43176e+06	436775	0	235788	0	220313	0	395344	0	0
uvrC	773208	3.2252e+06	2.83856e+06	3.39896e+06	4.20104e+06	2.10508e+06	5.33021e+06	4.53986e+06	5.43307e+06	8.0123e+06	6.4157e+06	7.0649e+06	1.06818e+07	1.28668e+07
argE	5.70784e+06	7.05376e+06	1.16207e+07	6.26143e+06	3.93984e+06	4.46155e+06	7.16098e+06	3.02429e+06	3.26501e+06	3.57464e+06	1.99245e+06	2.41274e+06	1.43557e+06	1.0921e+06
insH6	1.59957e+06	1.80596e+06	2.00336e+06	3.14368e+06	3.40333e+06	2.13617e+06	2.4443e+06	2.86546e+06	3.70801e+06	3.53454e+06	4.52396e+06	3.33361e+06	2.57182e+06	1.87644e+06
yeiR	3.32976e+06	1.65133e+06	2.36317e+06	2.1462e+06	3.18799e+06	1.96207e+06	3.12119e+06	3.84521e+06	3.39645e+06	2.75701e+06	3.27576e+06	4.00891e+06	5.12627e+06	5.30588e+06
yjhU	4.13738e+06	3.4237e+06	4.98458e+06	3.74095e+06	5.3832e+06	1.48934e+06	3.38778e+06	1.78089e+06	3.35247e+06	3.46716e+06	3.05066e+06	3.3447e+06	3.21065e+06	2.2101e+06
fliM	8.53113e+06	1.17319e+07	9.34971e+06	1.08533e+07	8.69861e+06	1.1069e+07	6.91206e+06	8.66439e+06	5.19429e+06	3.38444e+06	3.7937e+06	2.36878e+06	3.96796e+06	4.52512e+06
rsmD	6.58711e+06	2.84923e+06	4.48035e+06	5.00504e+06	4.19511e+06	5.34234e+06	6.88832e+06	5.25028e+06	5.27419e+06	9.37207e+06	7.04663e+06	1.01335e+07	1.02331e+07	1.26742e+07
mgsA	2.85124e+07	3.92415e+07	3.43252e+07	4.26104e+07	2.4454e+07	3.30079e+07	1.64309e+07	3.10733e+07	1.46435e+07	2.52104e+06	8.34731e+06	6.4712e+06	0	0
yhhW	3.08517e+07	3.09035e+07	3.18788e+07	2.66191e+07	3.29192e+07	2.6886e+07	2.51617e+07	1.78455e+07	2.05416e+07	1.47712e+07	1.49879e+07	1.01247e+07	3.66654e+06	3.73023e+06
ldcA	2.90802e+06	899615	2.58763e+06	2.93239e+06	3.10345e+06	1.88197e+06	2.64379e+06	2.56072e+06	2.61946e+06	1.59155e+06	1.76981e+06	1.66495e+06	960431	614013
rep	1.75979e+06	1.56741e+06	2.21215e+06	2.79528e+06	3.21519e+06	615803	4.42636e+06	3.51344e+06	3.55888e+06	2.17895e+06	3.05253e+06	4.49018e+06	1.02277e+06	848464
speD	1.93443e+06	6.43008e+06	4.61112e+06	5.50878e+06	1.17132e+07	7.7227e+06	1.13943e+06	9.26787e+06	2.35753e+06	0	0	387332	0	0
cheB	7.45428e+06	5.77142e+06	4.18961e+06	5.31166e+06	5.59498e+06	4.88252e+06	6.06591e+06	4.82818e+06	4.18026e+06	4.14044e+06	2.55572e+06	2.6989e+06	2.17389e+06	1.86409e+06
ilvE	7.55081e+06	1.11105e+07	1.04237e+07	1.12111e+07	9.32017e+06	9.48883e+06	1.11801e+07	8.16818e+06	6.53952e+06	1.01486e+07	9.03135e+06	9.229e+06	1.95696e+07	1.80968e+07
idi	6.0485e+06	5.84237e+06	4.33195e+06	4.93403e+06	5.57137e+06	6.28279e+06	6.16695e+06	5.73445e+06	4.28887e+06	8.53841e+06	4.20604e+06	5.93041e+06	6.01298e+06	6.88927e+06
hemN	1.33623e+06	806131	1.75405e+06	2.01536e+06	1.29253e+06	0	1.48847e+06	1.42494e+06	1.39929e+06	439968	511177	641022	518707	0
yafN	1.51018e+06	2.55931e+06	1.08829e+06	292066	1.11308e+06	2.47681e+06	1.28942e+06	2.64867e+06	733329	1.40754e+06	2.1213e+06	1.77929e+06	785883	916832
rlmF	4.84505e+06	2.53699e+06	4.24272e+06	5.93116e+06	6.74679e+06	5.56271e+06	8.93928e+06	7.2369e+06	1.13708e+07	1.34619e+07	1.28064e+07	1.18826e+07	1.71053e+07	1.53389e+07
moaC	1.4354e+07	2.42872e+07	1.72345e+07	1.82815e+07	1.93752e+07	2.14912e+07	2.50205e+07	2.48529e+07	2.33778e+07	3.8163e+07	2.64164e+07	2.79704e+07	5.32794e+07	5.52795e+07
bolA	3.26238e+07	3.45521e+07	3.22684e+07	2.88136e+07	2.9643e+07	2.87044e+07	1.86736e+06	1.92351e+07	6.04228e+06	0	578946	122669	131406	0
msrC	1.14866e+07	8.62725e+06	9.75202e+06	5.59039e+06	8.98592e+06	4.68534e+06	9.57183e+06	6.76239e+06	5.54066e+06	8.84202e+06	5.44916e+06	1.06919e+07	1.27353e+07	1.45222e+07
barA	2.01292e+06	3.09908e+06	2.93276e+06	2.82989e+06	3.4416e+06	3.59503e+06	3.99294e+06	3.24544e+06	4.2263e+06	5.75643e+06	5.95309e+06	4.06195e+06	2.87616e+06	2.66806e+06
rsmG	1.41824e+07	3.70634e+06	6.44322e+06	7.38472e+06	8.73998e+06	6.74237e+06	1.09356e+07	8.34711e+06	1.57434e+07	1.864e+07	1.56523e+07	1.90356e+07	2.27563e+07	1.92728e+07
puuC	1.48298e+06	2.37587e+06	3.27976e+06	4.07029e+06	2.52741e+06	4.3232e+06	0	2.40051e+06	0	0	0	0	0	0
sapA	1.73148e+06	527534	4.41369e+06	2.28213e+06	1.8973e+06	1.07464e+06	1.01723e+06	1.43566e+06	1.29412e+06	2.56011e+06	1.33793e+06	3.63227e+06	3.81322e+06	2.37178e+06
ybjD	1.27591e+06	2.12484e+06	622757	986636	0	0	0	1.26648e+06	0	690123	977097	0	0	0
malY	4.06608e+06	2.1792e+06	3.27093e+06	2.93185e+06	1.55327e+06	1.96601e+06	1.26339e+06	1.49353e+06	969348	583420	449522	841087	591556	180163
ecnB	2.74372e+08	2.38913e+08	2.27507e+08	2.07498e+08	1.80071e+08	2.80074e+08	1.98303e+08	1.77567e+08	1.27925e+08	2.18087e+08	1.78057e+08	1.44371e+08	1.1665e+08	1.36321e+08
secG	1.22329e+07	1.53401e+07	1.64779e+07	1.80742e+07	2.58748e+07	2.80582e+07	3.79009e+07	3.38621e+07	4.63741e+07	9.22345e+07	9.45714e+07	7.88141e+07	1.2484e+08	1.63005e+08
rnhB	0	0	315924	0	1.57932e+06	1.74919e+06	3.90416e+06	3.85978e+06	4.65286e+06	6.6506e+06	6.44961e+06	8.0254e+06	7.88346e+06	3.75228e+06
yhaJ	3.69101e+06	2.98519e+06	2.6253e+06	3.939e+06	1.56538e+06	3.57098e+06	5.73768e+06	1.27861e+06	3.80085e+06	3.57124e+06	2.67899e+06	3.52375e+06	4.91762e+06	3.68202e+06
smpB	1.07545e+07	1.20597e+07	5.06155e+06	9.11233e+06	1.01794e+07	5.8314e+06	0	7.97032e+06	4.85508e+06	2.3264e+06	0	3.68559e+06	2.14837e+06	2.18553e+06
flgI	9.55215e+06	1.46903e+07	1.61067e+07	1.85909e+07	1.66862e+07	1.70038e+07	3.26635e+07	2.61307e+07	3.61344e+07	4.84223e+07	3.96458e+07	4.1731e+07	7.09622e+07	7.21698e+07
yaiW	2.97631e+06	1.91174e+06	2.92152e+06	1.43156e+06	3.29279e+06	3.23353e+06	4.64572e+06	4.27062e+06	3.62757e+06	5.92867e+06	5.0146e+06	5.25949e+06	8.02411e+06	8.96121e+06
yfiH	1.47738e+07	2.07123e+07	5.85174e+06	6.20556e+06	1.80828e+07	3.231e+06	1.27269e+07	5.20082e+06	6.04437e+06	2.93878e+06	8.78708e+06	4.057e+06	2.97261e+06	929548
fliG	1.59246e+06	1.57135e+06	496359	1.42699e+06	0	1.36056e+06	1.01682e+06	715649	1.1725e+06	512326	612174	526755	0	0
ybbA	2.42784e+06	1.7114e+06	1.71002e+06	2.01571e+06	2.25493e+06	1.28609e+06	1.08186e+06	1.89392e+06	981107	514501	447140	485710	286022	0
dinI	0	0	0	0	0	279090	1.5804e+06	2.18372e+06	3.18594e+06	3.61959e+06	5.23973e+06	1.17723e+07	1.678e+07	1.77067e+07
mpaA	4.88869e+06	3.55432e+06	3.87187e+06	3.97958e+06	3.67663e+06	3.41208e+06	3.62966e+06	2.48595e+06	2.20774e+06	2.51297e+06	1.90745e+06	2.10456e+06	1.65189e+06	1.96607e+06
yoaC	4.08046e+06	3.7745e+06	6.8099e+06	5.99146e+06	2.30855e+06	2.64696e+06	3.52909e+06	3.28854e+06	2.60416e+06	2.86696e+06	6.17243e+06	3.83302e+06	5.3843e+06	4.5083e+06
wecD	209670	0	835890	428920	0	935707	841672	1.30965e+06	1.1022e+06	919689	983062	1.70384e+06	1.74827e+06	2.15109e+06
lysA	2.15647e+06	1.88634e+06	1.16484e+06	5.58497e+06	987750	4.17458e+06	2.95112e+06	2.73013e+06	675453	496782	333399	986140	0	500332
pheP	0	0	714016	0	0	918925	0	453967	0	461572	2.07182e+06	1.96503e+06	3.83347e+06	2.47592e+06
yjjI	2.01699e+06	1.32335e+06	1.34568e+06	1.62905e+06	1.62367e+06	974103	0	1.22246e+06	253586	3.64146e+06	2.68322e+06	0	0	2.01776e+06
hemG	1.06945e+07	1.56821e+07	1.42692e+07	1.39309e+07	1.44172e+07	1.23549e+07	1.86549e+07	1.00207e+07	1.35939e+07	2.19044e+07	1.41952e+07	1.52592e+07	2.47577e+07	2.38122e+07
csdA	760155	336472	889673	1.1471e+06	1.40152e+06	893919	1.65397e+06	1.45839e+06	1.52927e+06	1.82944e+06	1.42084e+06	2.19245e+06	2.04032e+06	2.52131e+06
yebG	0	0	599379	0	0	4.97406e+06	6.90377e+06	0	9.33005e+06	1.77956e+07	1.98899e+07	2.17165e+07	3.02163e+07	3.41236e+07
cyaY	1.20494e+07	1.09852e+07	1.00949e+07	1.11002e+07	1.01799e+07	6.91139e+06	9.02278e+06	7.2372e+06	9.01395e+06	5.47812e+06	7.87145e+06	5.36004e+06	1.24809e+06	795414
yjjX	6.59883e+06	7.22708e+06	7.17853e+06	8.70614e+06	8.98894e+06	7.43405e+06	1.26935e+07	1.23963e+07	1.74585e+07	1.57224e+07	1.68632e+07	1.90002e+07	1.68769e+07	1.5196e+07
metC	1.21062e+06	1.04475e+06	1.65468e+06	1.87934e+06	1.73714e+06	2.15189e+06	1.85276e+06	1.5019e+06	2.44433e+06	474904	1.51982e+06	1.36666e+06	408631	317696
hxpA	8.91629e+06	6.77109e+06	5.00357e+06	8.97679e+06	4.54604e+06	6.69955e+06	4.20961e+06	7.15016e+06	3.0859e+06	4.03234e+06	2.27727e+06	3.59378e+06	3.50312e+06	2.82175e+06
metN	1.24236e+06	368168	828557	1.31989e+06	1.52197e+06	2.65445e+06	1.52546e+06	2.8611e+06	1.66367e+06	1.2618e+06	1.54597e+06	1.39454e+06	2.05867e+06	1.58166e+06
cmoM	0	2.41968e+06	2.31274e+06	3.40687e+06	2.52009e+06	4.28743e+06	4.52282e+06	4.25711e+06	5.7717e+06	7.60334e+06	7.41282e+06	7.89628e+06	1.21057e+07	1.54496e+07
gltL	5.34585e+06	3.98457e+06	4.99538e+06	7.25887e+06	4.70598e+06	3.96148e+06	1.65275e+06	3.55482e+06	1.76927e+06	0	1.13978e+06	0	785045	0
csrA	2.15039e+08	2.09018e+08	1.45179e+08	1.60127e+08	1.22131e+08	1.03087e+08	4.74614e+07	9.43437e+07	5.21017e+07	5.89149e+07	4.62678e+07	5.14475e+07	7.30921e+07	7.6643e+07
deoR	3.40997e+06	2.9679e+06	2.81205e+06	2.20027e+06	2.7646e+06	2.7285e+06	1.29787e+06	3.32623e+06	1.1546e+06	622529	1.34932e+06	572561	0	0
fdhD	1.07052e+06	698825	1.22725e+06	1.59969e+06	1.12147e+06	1.42233e+06	1.88737e+06	1.8583e+06	2.20605e+06	2.29974e+06	2.22933e+06	2.00841e+06	2.65681e+06	2.09236e+06
yaiI	7.33348e+06	2.96185e+06	4.13808e+06	7.10404e+06	1.83052e+06	1.24631e+06	5.03738e+06	2.59044e+06	4.86339e+06	4.37377e+06	4.0307e+06	2.81127e+06	2.93286e+06	2.26549e+06
yfjD	498483	225649	359666	222216	270474	0	0	345322	0	624366	0	0	540118	497309
tusE	4.99223e+06	5.19707e+06	7.00727e+06	6.28809e+06	9.83121e+06	5.28279e+06	8.08579e+06	8.14465e+06	8.19984e+06	1.16312e+07	7.85959e+06	1.01845e+07	3.93591e+06	6.65922e+06
tabA	1.61936e+07	1.08213e+07	1.71872e+07	8.92149e+06	1.26001e+07	5.90241e+06	9.40086e+06	5.19685e+06	7.49902e+06	8.227e+06	3.43638e+06	5.00003e+06	2.80639e+06	2.04541e+06
mdtA	0	574384	2.1123e+06	1.04364e+06	2.78794e+06	917295	2.05626e+06	1.59207e+06	972209	2.20405e+06	834353	2.18203e+06	2.78185e+06	2.13123e+06
lpxT	2.34999e+06	486419	1.08579e+06	597356	1.77722e+06	0	1.07298e+06	1.52802e+06	2.6277e+06	2.2732e+06	4.36652e+06	3.08424e+06	4.90731e+06	3.92155e+06
tolQ	0	898825	767393	879589	1.37952e+06	0	1.09407e+06	0	1.72429e+06	674762	967559	734994	1.46983e+07	9.87453e+06
yqjE	5.97189e+06	7.7706e+06	5.70625e+06	8.02749e+06	4.88712e+06	5.11445e+06	2.29925e+06	4.48695e+06	1.9829e+06	1.54082e+06	1.9269e+06	1.14827e+06	1.23041e+06	2.89784e+06
yjhG	940238	1.02053e+06	0	1.63072e+06	0	0	0	689784	1.05197e+06	903720	0	0	0	371634
feaB	1.43243e+06	0	1.17442e+06	331376	672367	539097	1.12056e+06	0	327526	357368	174106	560114	381155	0
wecG	1.85303e+06	1.41003e+06	1.64076e+06	1.86036e+06	1.66586e+06	2.55066e+06	3.81625e+06	3.31437e+06	5.34718e+06	6.75904e+06	6.38691e+06	6.08966e+06	1.14651e+07	9.93489e+06
argD	834511	0	245415	0	0	488955	0	0	0	644892	0	405915	795857	1.10864e+06
rsmA	8.28743e+06	9.52085e+06	1.00997e+07	1.01104e+07	1.72502e+07	1.32238e+07	2.19296e+07	1.71321e+07	2.96993e+07	3.24929e+07	3.33675e+07	3.26927e+07	5.47555e+07	5.61742e+07
paaY	3.90733e+06	6.66237e+06	5.40621e+06	2.5935e+06	3.74434e+06	5.00328e+06	3.16563e+06	5.32025e+06	2.44655e+06	265425	1.72313e+06	1.86616e+06	0	0
frdC	4.82027e+07	4.94566e+07	4.52418e+07	4.88761e+07	4.85693e+07	3.44024e+07	4.3455e+07	3.05135e+07	2.79701e+07	3.53816e+07	2.2229e+07	1.81603e+07	9.95853e+06	9.30421e+06
frmR	2.0583e+06	643317	838431	1.99664e+06	1.30378e+06	992398	2.30039e+06	1.45171e+06	2.11774e+06	2.59072e+06	1.91655e+06	2.31368e+06	2.64819e+06	3.05957e+06
panD	1.25154e+07	1.42174e+07	1.14618e+07	1.0305e+07	9.12457e+06	8.65061e+06	1.10358e+07	9.82515e+06	1.35048e+07	7.49235e+06	1.1173e+07	1.92585e+07	1.45315e+07	1.90954e+07
lsrG	0	2.23862e+06	2.84747e+06	2.44004e+06	2.0031e+06	2.09072e+06	2.393e+06	1.72085e+06	2.31777e+06	3.74472e+06	2.06301e+06	1.85325e+06	1.55472e+06	0
ampC	3.25938e+06	489938	669833	757937	4.13438e+06	0	1.45457e+06	0	1.40162e+06	1.5071e+06	2.08114e+06	1.60683e+06	1.33822e+06	1.05932e+06
dusC	0	493557	809370	457323	2.19243e+06	1.60693e+06	3.53104e+06	1.14754e+06	5.05055e+06	7.11784e+06	6.3135e+06	6.38089e+06	9.11087e+06	1.06091e+07
ydcI	898458	2.1733e+06	2.05142e+06	2.61786e+06	2.38888e+06	1.11301e+06	2.56396e+06	1.13496e+06	846308	2.87674e+06	1.69985e+06	1.91437e+06	2.15167e+06	1.77081e+06
sdhD	1.23414e+08	2.45101e+08	1.79687e+08	2.02662e+08	1.91487e+08	1.92051e+08	2.15862e+08	1.52267e+08	1.39256e+08	2.20794e+08	1.75176e+08	1.71175e+08	1.39818e+08	1.55813e+08
cheW	2.57081e+07	2.90463e+07	2.56946e+07	3.12101e+07	2.61424e+07	2.25679e+07	3.24936e+07	2.50189e+07	2.45761e+07	3.70276e+07	2.02957e+07	2.22001e+07	1.6835e+07	1.91919e+07
zapE	2.41949e+06	2.49049e+06	2.43212e+06	3.58861e+06	2.64819e+06	5.2382e+06	4.03944e+06	3.93766e+06	3.04431e+06	6.71217e+06	3.88556e+06	4.28569e+06	5.9011e+06	5.99794e+06
nfi	5.0438e+06	4.48248e+06	6.4094e+06	3.41964e+06	2.97185e+06	2.67709e+06	1.58283e+06	2.36734e+06	2.14498e+06	1.37556e+06	900030	1.74349e+06	946300	757766
era	3.99884e+06	2.57947e+06	4.96503e+06	3.3764e+06	6.9489e+06	2.3698e+06	9.87234e+06	6.31111e+06	1.21791e+07	8.26903e+06	9.83023e+06	1.44038e+07	1.52408e+07	1.40078e+07
ygeA	1.782e+06	3.22243e+06	3.7063e+06	3.90167e+06	1.92624e+06	0	2.79479e+06	642019	2.93625e+06	1.78583e+06	2.76821e+06	2.87238e+06	455784	0
rsmJ	4.58916e+06	3.20982e+06	2.2638e+06	3.02729e+06	1.25392e+06	3.30102e+06	3.71645e+06	2.95973e+06	3.66327e+06	2.10155e+06	2.46486e+06	3.23517e+06	2.30178e+06	1.51036e+06
folX	9.69495e+06	9.46948e+06	7.72524e+06	1.15919e+07	8.93727e+06	8.97582e+06	1.24834e+07	8.62928e+06	1.33204e+07	1.70228e+07	1.73575e+07	1.82303e+07	2.18377e+07	1.74504e+07
lolE	6.48132e+06	6.18095e+06	6.3333e+06	4.00607e+06	5.363e+06	5.10089e+06	9.9267e+06	5.87544e+06	4.13785e+06	8.39012e+06	8.28617e+06	4.63001e+06	1.08e+07	1.13718e+07
flgF	548197	1.45857e+06	476315	552982	427986	709059	1.16452e+06	659349	761032	1.26159e+06	648082	659505	2.17107e+06	2.81532e+06
prmA	3.26293e+06	1.7319e+06	2.72887e+06	4.94691e+06	5.77743e+06	4.77062e+06	8.41137e+06	9.00715e+06	1.04569e+07	1.06638e+07	1.08427e+07	1.38846e+07	1.06948e+07	7.82788e+06
rsmI	3.21854e+06	2.63075e+06	1.6092e+06	2.33078e+06	2.02629e+06	3.8157e+06	1.04225e+06	2.62713e+06	2.777e+06	0	942354	1.80908e+06	2.28986e+06	1.04416e+06
lacZ	3.21573e+06	2.11064e+06	1.5235e+06	471377	267249	0	0	0	634239	0	0	0	0	0
mepS	0	0	2.43257e+06	521032	0	0	876041	0	1.1062e+06	1.01054e+06	665269	357997	1.39263e+06	1.60827e+06
cyaA	904686	2.23282e+06	2.35027e+06	2.49384e+06	3.07042e+06	6.96302e+06	4.33367e+06	5.41224e+06	5.13174e+06	9.61726e+06	8.04066e+06	7.88551e+06	1.12041e+07	1.91936e+07
nanR	2.34922e+06	3.21016e+06	4.03646e+06	2.57617e+06	3.86204e+06	3.26569e+06	3.88198e+06	4.16836e+06	4.03331e+06	5.18897e+06	4.81988e+06	4.76789e+06	6.82737e+06	6.91925e+06
hisI	3.76626e+06	4.50129e+06	5.48107e+06	5.50138e+06	6.75162e+06	2.52324e+06	6.30667e+06	3.13102e+06	5.33438e+06	4.80781e+06	3.69928e+06	4.32065e+06	4.33951e+06	4.27907e+06
flgM	4.24536e+06	9.41769e+06	2.48564e+06	1.12579e+06	1.9815e+06	1.84899e+06	1.55905e+06	1.33389e+06	977942	3.5051e+06	1.88512e+06	3.41028e+06	5.52071e+06	6.3039e+06
napA	1.05651e+07	8.39743e+06	1.07046e+07	1.12313e+07	1.15247e+07	7.7299e+06	1.3172e+07	9.57001e+06	1.06065e+07	1.09899e+07	1.00621e+07	8.51863e+06	1.26191e+07	1.03301e+07
waaU	389675	1.42835e+06	378031	0	2.35077e+06	1.66088e+06	2.86208e+06	157792	3.14834e+06	4.17622e+06	4.50185e+06	3.08214e+06	4.41828e+06	3.38714e+06
yafV	0	1.13229e+06	1.7426e+06	1.23317e+06	987175	0	1.36443e+06	0	1.0164e+06	2.07692e+06	907099	1.32531e+06	1.85429e+06	2.1534e+06
bhsA	724948	1.12323e+06	954648	1.00601e+06	826723	4.87741e+06	2.05874e+06	3.02335e+06	1.22919e+06	1.80548e+06	5.36263e+06	1.91364e+06	1.18005e+06	1.55058e+06
yibQ	0	0	0	1.38271e+06	310094	0	2.81642e+06	2.35511e+06	3.1415e+06	5.07735e+06	4.42226e+06	6.91925e+06	7.15432e+06	8.76732e+06
aceK	1.74644e+06	460215	653876	841155	593524	630153	0	315174	0	0	0	0	0	0
glgX	3.03132e+06	2.98777e+06	6.86447e+06	6.13259e+06	4.61799e+06	1.85137e+06	4.48595e+06	4.19476e+06	2.75107e+06	4.31986e+06	2.63991e+06	2.76681e+06	1.71566e+06	1.80531e+06
phoB	1.7983e+06	247979	1.27804e+06	1.33831e+06	1.94273e+06	1.82279e+06	2.95054e+06	2.97613e+06	2.10045e+06	1.30003e+06	1.25752e+06	1.39358e+06	787906	0
tesB	808405	938676	0	0	820103	659778	527784	525852	427883	171799	0	243078	232352	0
ygeR	709450	4.07226e+06	3.57228e+06	3.88132e+06	3.2408e+06	515971	5.13564e+06	3.02186e+06	4.52584e+06	5.53669e+06	4.10563e+06	3.82939e+06	7.31973e+06	7.04583e+06
mltB	8.12871e+06	9.04753e+06	7.73575e+06	1.13629e+07	1.51672e+07	6.64272e+06	4.89219e+06	1.28611e+07	6.88064e+06	3.4634e+06	3.91057e+06	5.69247e+06	3.74544e+06	2.40254e+06
bdcR	0	0	1.62796e+06	0	0	0	593798	0	470258	795528	665738	3.28307e+06	1.0265e+06	1.18e+06
purM	235065	6.64274e+06	7.13657e+06	5.75026e+06	6.22407e+06	4.51893e+06	7.66069e+06	4.33118e+06	1.04758e+07	1.28425e+07	8.70982e+06	1.14836e+07	1.49948e+07	1.24639e+07
rlmM	2.36896e+06	292327	1.94038e+06	1.48437e+06	2.68696e+06	1.42207e+06	3.19691e+06	2.9792e+06	4.80727e+06	1.08146e+06	3.45685e+06	2.31039e+06	0	0
efeB	0	0	0	0	0	0	750169	1.1448e+06	3.0062e+06	2.13764e+06	3.57058e+06	2.86573e+06	4.21709e+06	0
dtd	8.28437e+06	5.74526e+06	4.08354e+06	4.86138e+06	3.04258e+06	2.21649e+06	879744	3.20412e+06	701084	364074	425703	375470	477335	377758
adhP	1.15835e+07	1.10202e+07	1.24783e+07	1.27173e+07	1.25741e+07	8.69652e+06	1.33322e+07	7.10491e+06	8.12514e+06	9.17452e+06	5.69106e+06	6.23387e+06	4.26158e+06	3.57776e+06
ybcJ	3.62218e+06	2.3345e+06	3.34573e+06	2.55068e+06	3.54809e+06	1.72789e+06	3.18499e+06	2.32078e+06	8.16147e+06	5.31949e+06	5.1584e+06	7.59007e+06	7.69758e+06	5.70826e+06
ycbB	304961	549078	1.65571e+06	1.19397e+06	905815	520223	1.96508e+06	833873	3.61273e+06	6.06815e+06	0	0	0	0
ispB	5.98966e+06	9.11877e+06	1.2118e+07	6.62252e+06	1.00073e+07	5.52449e+06	1.34799e+07	8.76766e+06	1.20936e+07	1.86868e+07	1.43426e+07	1.90008e+07	2.3431e+07	2.15218e+07
fdoH	1.97793e+07	3.00916e+07	2.46956e+07	2.3472e+07	2.37486e+07	2.04682e+07	2.27184e+07	2.23114e+07	2.03508e+07	1.72492e+07	2.09564e+07	1.61431e+07	2.732e+07	3.03292e+07
tdk	5.94652e+06	6.72713e+06	6.43271e+06	5.87245e+06	8.19122e+06	7.07426e+06	8.55927e+06	8.27114e+06	8.45145e+06	1.02694e+07	8.02744e+06	7.84593e+06	6.32492e+06	8.37337e+06
rclA	2.53069e+06	1.91112e+06	2.63477e+06	2.95315e+06	2.28332e+06	809943	2.26387e+06	1.5633e+06	1.18655e+06	2.01248e+06	1.2535e+06	1.49419e+06	865997	708398
yegS	2.01717e+06	429989	686622	484564	275523	459256	1.00029e+06	244292	75072.4	0	0	571017	0	0
queD	1.77736e+06	623195	2.01865e+06	1.70678e+06	2.9632e+06	3.61733e+06	2.58413e+06	2.36086e+06	2.67123e+06	4.60327e+06	3.12286e+06	5.45614e+06	7.75315e+06	6.23863e+06
mlrA	3.38424e+06	1.83788e+06	2.00949e+06	3.45096e+06	1.98227e+06	1.66806e+06	2.2143e+06	1.91049e+06	1.67483e+06	1.5448e+06	0	1.17816e+06	683631	522108
yfcG	1.1642e+07	2.34004e+07	1.66891e+07	1.66904e+07	1.67142e+07	1.36996e+07	1.61246e+07	1.22879e+07	9.60401e+06	1.75054e+07	1.34533e+07	1.32427e+07	7.0866e+06	8.15804e+06
yihX	2.91335e+06	9.07547e+06	1.19958e+07	1.37075e+07	9.23527e+06	539664	9.64359e+06	8.89989e+06	6.66183e+06	3.18539e+06	4.83163e+06	3.41776e+06	796174	0
rof	2.28528e+06	1.11799e+07	7.45141e+06	6.44735e+06	6.47881e+06	2.05137e+06	2.05007e+06	6.31108e+06	3.92367e+06	7.63645e+06	1.46305e+06	5.53502e+06	2.26058e+06	2.83793e+06
dsrB	1.92907e+07	4.72069e+07	3.69045e+07	3.53104e+07	4.56225e+07	4.39983e+07	4.97914e+07	4.31634e+07	5.19781e+07	6.79844e+07	8.01999e+07	8.16006e+07	4.89671e+07	5.3755e+07
yjjU	1.10275e+06	560809	2.51552e+06	1.26982e+06	5.4594e+06	6.917e+06	5.70296e+06	5.48874e+06	4.63359e+06	1.57265e+06	3.2845e+06	1.54647e+06	1.81314e+06	2.93366e+06
ylaC	6.1739e+06	3.84378e+06	1.08021e+07	8.34396e+06	1.32747e+07	9.7846e+06	9.41747e+06	6.7269e+06	1.20846e+07	7.29217e+06	7.33101e+06	2.29661e+06	2.50617e+06	2.85107e+06
yajL	2.85695e+06	153659	562372	423458	475243	191695	496767	0	409127	252881	196227	279423	0	158666
rbn	0	503270	4.36649e+06	1.50678e+06	3.70835e+06	3.66381e+06	4.69199e+06	4.41984e+06	3.82153e+06	3.94984e+06	3.80364e+06	4.67424e+06	4.93607e+06	3.80728e+06
iraP	883986	2.37009e+06	5.03364e+06	1.39014e+06	1.6751e+06	967581	395780	0	1.16183e+06	2.08241e+06	723106	1.8437e+06	0	823651
lplA	2.12024e+06	5.1817e+06	4.21573e+06	5.4914e+06	4.23437e+06	6.95333e+06	5.91098e+06	5.81789e+06	7.22831e+06	3.90738e+06	5.08664e+06	3.36583e+06	4.85347e+06	3.97918e+06
cytR	2.43694e+06	5.85176e+06	1.95346e+06	4.66668e+06	4.5131e+06	2.1177e+06	4.96548e+06	2.7599e+06	3.10875e+06	4.08043e+06	2.13506e+06	1.81118e+06	2.62299e+06	2.50727e+06
dicA	6.31212e+06	6.49467e+06	7.69429e+06	6.98598e+06	6.37656e+06	5.95175e+06	7.13097e+06	8.95446e+06	5.91302e+06	9.04049e+06	5.67653e+06	6.34568e+06	7.17245e+06	1.06858e+07
ispU	5.46437e+06	7.61185e+06	7.77985e+06	8.60809e+06	1.14454e+07	1.41276e+07	1.56829e+07	1.23472e+07	2.20006e+07	2.82992e+07	2.76871e+07	2.86491e+07	4.86823e+07	5.51355e+07
yigL	5.65173e+06	1.86768e+06	4.51895e+06	2.44526e+06	6.48004e+06	3.67179e+06	7.92942e+06	5.21169e+06	5.58768e+06	6.58343e+06	6.82331e+06	837620	0	0
rfbC	3.51875e+06	1.75188e+06	2.1255e+06	2.14731e+06	5.80471e+06	2.35152e+06	1.08561e+07	1.08616e+07	4.09449e+06	1.18015e+07	1.2025e+07	2.31027e+06	5.80505e+06	2.06315e+06
minE	7.72499e+06	7.8405e+06	3.51039e+06	3.04221e+06	3.07728e+06	2.7584e+06	0	2.35598e+06	715955	0	2.64728e+06	738567	507222	0
yojI	0	0	0	0	319033	0	2.02448e+06	0	3.53574e+06	3.5246e+06	4.04946e+06	4.55692e+06	3.86509e+06	3.03382e+06
ynfD	8.14421e+07	1.39751e+08	7.28142e+07	6.04674e+07	8.50667e+07	8.36279e+07	8.59159e+07	5.72966e+07	5.14402e+07	1.12304e+08	6.0392e+07	9.12242e+07	5.53002e+07	9.66911e+07
dcm	646163	392229	0	0	0	0	0	0	662929	5.2637e+06	971635	2.91136e+06	4.54286e+06	7.58413e+06
amiD	602430	151834	464964	457371	248252	136275	458374	165056	445017	652641	51411.5	554038	554278	0
yhjD	3.55193e+06	2.93373e+06	3.51594e+06	2.77234e+06	1.96595e+06	2.67287e+06	2.08893e+06	1.33552e+06	2.04197e+06	1.93857e+06	1.3393e+06	1.19992e+06	1.07126e+06	1.14014e+06
yddH	1.41641e+06	851740	903322	1.05926e+06	814623	1.40638e+06	618807	895447	528199	657375	367661	396319	0	0
wbbJ	4.26547e+06	2.57109e+06	3.7265e+06	3.95721e+06	5.54603e+06	5.22579e+06	9.24566e+06	7.08753e+06	1.25432e+07	1.19786e+07	1.05673e+07	1.14209e+07	1.67728e+07	1.18078e+07
proP	2.06789e+06	5.79775e+06	1.02934e+07	9.13672e+06	1.21406e+07	1.62363e+06	1.43365e+07	1.20819e+07	4.46763e+06	2.78227e+07	2.91993e+07	1.07224e+07	2.12915e+07	1.21129e+07
sufE	2.3881e+06	2.50664e+06	1.49796e+06	1.96663e+06	1.95255e+06	1.51015e+06	2.12377e+06	2.21792e+06	1.54841e+06	1.57074e+06	1.06494e+06	2.18742e+06	1.17918e+06	712717
ldcC	3.10641e+06	1.69939e+06	2.21971e+06	2.04449e+06	2.17544e+06	1.55286e+06	1.40321e+06	1.27544e+06	1.54607e+06	184929	113442	224488	0	0
iscX	5.53761e+06	4.04724e+06	4.60942e+06	5.22033e+06	6.48971e+06	8.36822e+06	6.51365e+06	6.70601e+06	9.41151e+06	9.03215e+06	1.04693e+07	1.59872e+07	1.54145e+07	1.39625e+07
cdh	3.20484e+06	3.30249e+06	2.05683e+06	1.87817e+06	1.23319e+06	1.75862e+06	1.93821e+06	1.45406e+06	2.86334e+06	2.20014e+06	2.5265e+06	3.26757e+06	3.9058e+06	2.84249e+06
coaA	4.84707e+06	0	0	0	5.85903e+06	6.11304e+06	1.07813e+07	0	1.00665e+07	9.08153e+06	1.03641e+07	7.2727e+06	4.73334e+06	4.84524e+06
codA	3.87223e+06	2.71126e+06	3.13085e+06	4.75419e+06	3.15116e+06	2.17011e+06	4.54689e+06	4.18842e+06	4.87778e+06	4.67778e+06	5.68042e+06	5.43631e+06	6.00992e+06	3.77963e+06
pdxY	8.41811e+06	1.29423e+07	1.4451e+07	1.21236e+07	1.47028e+07	1.71485e+07	1.19535e+07	1.45647e+07	1.00523e+07	8.52262e+06	1.2578e+07	1.37488e+07	3.67964e+06	0
nuoJ	9.17055e+06	5.75754e+06	1.05933e+07	1.22082e+07	1.33178e+07	0	2.74583e+06	6.23599e+06	0	6.36518e+06	4.45457e+06	3.69848e+06	4.20971e+06	4.49543e+06
rfaP	3.30891e+06	1.33377e+06	5.50707e+06	7.38036e+06	5.95047e+06	2.43547e+06	6.62385e+06	3.93784e+06	6.67374e+06	6.56948e+06	6.19863e+06	4.7937e+06	5.61119e+06	5.64265e+06
lsrA	1.25362e+06	0	0	619573	766852	0	233208	0	664761	173759	0	310840	233506	0
cadC	7.83051e+06	1.27164e+07	1.09534e+07	1.11647e+07	9.97086e+06	7.78439e+06	1.74653e+07	9.87584e+06	1.18975e+07	1.54568e+07	9.32568e+06	1.18979e+07	1.28671e+07	1.18421e+07
csdE	993279	0	0	332588	354500	321597	0	607968	690100	442870	547527	1.0082e+06	549942	724482
lasT	2.38633e+06	2.34075e+06	1.5738e+06	2.01236e+06	2.68967e+06	1.70951e+06	3.3658e+06	1.82036e+06	3.51218e+06	3.05247e+06	2.51878e+06	2.58745e+06	4.82459e+06	2.63854e+06
aes	3.03169e+06	0	2.37566e+06	1.11811e+06	1.02798e+06	2.52521e+06	1.58011e+06	1.74012e+06	2.19942e+06	376613	1.1065e+06	1.76641e+06	254547	596984
mnmC	1.76236e+06	1.81303e+06	2.21871e+06	2.23505e+06	2.23621e+06	1.36085e+06	3.63637e+06	1.56368e+06	2.0866e+06	3.52471e+06	2.82174e+06	2.82287e+06	3.98235e+06	3.33588e+06
agaV	1.21744e+06	362423	601354	830860	268619	0	299150	0	271240	0	0	194271	0	228873
lpxL	5.9041e+06	6.351e+06	6.42822e+06	6.82356e+06	5.59828e+06	6.73531e+06	5.61511e+06	6.37976e+06	6.50233e+06	4.3596e+06	6.45397e+06	4.13791e+06	1.7125e+06	782263
dam	0	270706	0	559940	0	0	294667	753353	1.10134e+06	0	0	0	0	0
rnd	0	0	0	0	0	0	1.40838e+06	0	1.53334e+06	481802	1.14201e+06	1.79546e+06	1.05316e+06	336245
ubiK	851286	7.87741e+06	6.75935e+06	6.74319e+06	3.64585e+06	0	7.20673e+06	3.71233e+06	7.32152e+06	9.74728e+06	1.21976e+07	1.1988e+07	1.58154e+07	1.49846e+07
uidA	2.02275e+06	3.38022e+06	3.55883e+06	3.57054e+06	3.73676e+06	2.55916e+06	1.4304e+06	1.78872e+06	1.44418e+06	1.24886e+06	681014	925127	537428	703433
pdxK	8.5215e+06	8.16523e+06	8.11005e+06	1.06375e+07	7.75432e+06	5.81831e+06	9.67241e+06	6.15827e+06	7.47482e+06	8.60146e+06	5.73189e+06	7.19962e+06	7.95629e+06	9.32257e+06
birA	2.12052e+06	1.4476e+06	3.01852e+06	1.73063e+06	2.1303e+06	2.79612e+06	4.35474e+06	3.28294e+06	4.44904e+06	5.18163e+06	3.76997e+06	5.99502e+06	6.14235e+06	5.9673e+06
bisC	957108	0	1.17938e+06	0	417986	1.40948e+06	722631	1.54056e+06	288278	616782	0	1.18646e+06	1.47668e+06	778058
mntR	3.06151e+06	3.31533e+06	2.62373e+06	3.52762e+06	3.12736e+06	2.64054e+06	3.78071e+06	3.8948e+06	4.84176e+06	8.16591e+06	6.41413e+06	5.6826e+06	1.07064e+07	7.89388e+06
allE	5.78645e+06	926015	0	751693	864698	1.9735e+06	597167	2.60418e+06	1.36481e+06	772281	386294	679885	746379	740467
yciA	4.13717e+06	4.64444e+06	4.69969e+06	4.66136e+06	6.35604e+06	2.49013e+06	8.6834e+06	5.17024e+06	9.55909e+06	7.99286e+06	1.02853e+07	9.66654e+06	8.88555e+06	7.39443e+06
yjdJ	8.07056e+06	1.56713e+07	1.22571e+07	1.41844e+07	1.16507e+07	9.99775e+06	1.33915e+07	9.68324e+06	8.0898e+06	1.32478e+07	7.88841e+06	8.48998e+06	7.4742e+06	1.00232e+07
tatB	1.31964e+06	3.72205e+06	2.33811e+06	1.831e+06	3.17788e+06	2.96924e+06	5.29931e+06	3.06194e+06	4.43636e+06	1.0555e+07	1.00965e+07	9.85481e+06	1.56242e+07	2.00512e+07
spoT	5.0644e+06	4.62753e+06	3.07674e+06	5.16789e+06	6.7773e+06	4.39735e+06	3.86655e+06	4.41447e+06	4.37046e+06	3.74901e+06	3.34497e+06	2.90496e+06	0	0
rpoE	1.21538e+06	2.40006e+06	1.1657e+06	1.39387e+06	1.3592e+06	2.78362e+06	1.92588e+06	2.39686e+06	2.37245e+06	1.31295e+06	1.19478e+06	1.58219e+06	898363	1.19754e+06
fsaA	1.41735e+06	397261	0	419229	478477	1.63937e+06	390982	707625	280518	0	0	0	0	0
yodC	1.02942e+07	1.66394e+07	3.9675e+06	9.45434e+06	0	0	0	0	0	0	0	0	0	0
ypdB	1.01046e+06	1.48335e+06	1.50665e+06	1.89129e+06	1.14559e+06	1.58882e+06	940440	1.91728e+06	780105	317872	698028	533027	0	0
hypE	3.45366e+06	1.97647e+06	2.37384e+06	1.67286e+06	2.06151e+06	1.45757e+06	1.04165e+06	2.67793e+06	1.45341e+06	1.11586e+06	716808	1.12442e+06	417334	0
rffG	1.51491e+06	683147	585575	832756	1.4821e+06	508455	1.9374e+06	1.09194e+06	1.99499e+06	1.9663e+06	2.70959e+06	2.32807e+06	1.75077e+06	1.62619e+06
azoR	6.82865e+06	5.87549e+06	2.84204e+06	3.23463e+06	4.88532e+06	3.83772e+06	2.97278e+06	2.85487e+06	3.71941e+06	899355	2.36165e+06	1.4682e+06	397280	88767.2
yqeF	407741	1.26707e+06	1.54532e+06	757899	338540	654250	694421	169106	476120	618586	292547	0	0	288846
yccF	2.1347e+06	1.7781e+06	2.39198e+06	3.0888e+06	4.09821e+06	3.60562e+06	5.16808e+06	3.29664e+06	4.78757e+06	5.4219e+06	5.93401e+06	4.40512e+06	7.43329e+06	6.64681e+06
xdhB	591686	406128	0	0	0	0	953924	552780	529013	1.1245e+06	926319	0	0	0
fadH	8.52931e+06	7.72754e+06	7.8103e+06	8.76617e+06	1.03297e+07	1.00399e+07	1.71859e+07	8.11904e+06	2.21913e+07	3.35979e+07	2.57619e+07	2.03073e+07	3.68254e+07	3.59606e+07
tolR	1.95755e+06	1.37671e+06	2.47775e+06	2.34168e+06	3.24806e+06	2.60586e+06	4.06524e+06	3.1322e+06	5.06588e+06	5.81599e+06	4.69225e+06	6.4056e+06	9.63659e+06	8.1992e+06
nudC	1.65094e+06	577034	1.49256e+06	960191	1.46826e+06	912042	719058	1.12646e+06	1.07001e+06	954621	1.05155e+06	1.29401e+06	946362	1.3551e+06
lpxK	0	442017	0	0	968951	1.63368e+06	1.64645e+06	1.72078e+06	1.61124e+06	3.36606e+06	1.93026e+06	2.04628e+06	2.94752e+06	2.53999e+06
mepA	475654	0	639858	593553	834996	0	1.63731e+06	922718	1.62475e+06	4.30893e+06	1.36122e+06	4.44553e+06	4.00195e+06	5.50536e+06
cedA	2.01968e+06	1.20046e+06	1.24124e+06	1.22e+06	1.40851e+06	1.3822e+06	3.71305e+06	4.44805e+06	3.41345e+06	4.52148e+06	5.29339e+06	6.6684e+06	6.96918e+06	7.88003e+06
menD	2.72387e+06	1.45968e+06	1.05938e+06	1.12268e+06	1.57375e+06	2.40345e+06	1.64476e+06	1.66266e+06	1.44249e+06	2.80909e+06	1.93847e+06	2.04542e+06	2.22819e+06	1.85347e+06
pdeK	876371	604391	838306	609411	912533	718690	975265	0	1.09681e+06	750935	0	808722	758762	522034
xylA	1.91264e+06	752290	885231	743152	1.01933e+06	424433	440796	559529	343043	182387	186477	300257	0	0
gcvA	2.6216e+06	1.6208e+06	1.7668e+06	1.86068e+06	366619	864143	1.65225e+06	747052	1.73177e+06	2.20935e+06	1.2512e+06	1.3591e+06	1.92284e+06	2.29371e+06
ydcY	5.44913e+06	8.5843e+06	9.98627e+06	5.36527e+06	5.0725e+06	0	4.67792e+06	0	5.35582e+06	5.82094e+06	6.99045e+06	6.1586e+06	5.48598e+06	3.95987e+06
ytjB	357538	0	0	583836	573835	682165	797440	888990	805206	1.54134e+06	939735	780476	1.16883e+06	1.30366e+06
recB	510180	0	1.05592e+06	1.30544e+06	0	189965	187725	0	344348	255213	177913	128186	170643	1.89209e+06
cobT	1.80943e+06	1.22091e+06	1.69621e+06	1.32998e+06	965286	588870	1.38107e+06	1.35997e+06	1.092e+06	1.08835e+06	895138	1.10578e+06	981142	1.21553e+06
ampD	2.40094e+06	1.40477e+06	2.00679e+06	1.3229e+06	1.63851e+06	400667	0	0	0	0	0	294991	284557	858028
yfeD	3.5207e+06	7.94177e+06	6.74875e+06	0	3.55339e+06	1.36332e+07	8.06043e+06	2.68404e+06	3.38567e+07	1.95542e+06	2.41092e+06	1.40564e+06	1.31818e+06	3.95239e+07
recG	0	207125	284431	384229	253516	393485	810531	127308	874686	1.03966e+06	949347	533839	935634	719677
eutM	3.37405e+06	5.52246e+06	4.18356e+06	3.77609e+06	6.64326e+06	4.63919e+06	7.96759e+06	4.23888e+06	5.96525e+06	1.1029e+07	7.86627e+06	7.97245e+06	9.5113e+06	9.18595e+06
fhuE	0	0	0	0	0	0	0	0	0	0	0	0	0	0
yhbY	8.54121e+06	1.25777e+07	1.30726e+07	7.67982e+06	1.32442e+07	1.03763e+07	1.01131e+07	1.4864e+07	1.52245e+07	1.55712e+07	1.66637e+07	2.03631e+07	2.85919e+07	2.58439e+07
pyrE	0	0	289605	326608	728185	597064	1.32624e+06	792891	2.22741e+06	1.68703e+06	3.6162e+06	4.59867e+06	3.97986e+06	3.63021e+06
epmC	1.55321e+06	1.34352e+06	1.5528e+06	1.92276e+06	664411	1.69304e+06	1.14148e+06	2.18415e+06	1.01958e+06	177543	1.22649e+06	2.05422e+06	407832	950309
rlmC	0	0	0	0	0	0	0	0	0	0	0	0	640349	0
rtcB	1.84085e+06	0	0	0	672625	0	0	1.2593e+06	335636	797798	1.2152e+06	801154	958441	348574
frdD	3.80712e+07	5.4692e+07	4.49784e+07	4.20641e+07	4.84271e+07	3.60817e+07	5.13862e+07	2.84541e+07	3.12531e+07	5.71843e+07	2.99943e+07	3.59871e+07	3.0518e+07	3.3236e+07
modC	4.2033e+06	3.37001e+06	2.08396e+06	2.65202e+06	3.65875e+06	3.88196e+06	1.97126e+06	3.30297e+06	1.67064e+06	626961	942401	702321	362363	0
yhfG	4.03217e+06	4.55282e+06	3.1566e+06	3.35005e+06	2.2277e+06	1.43309e+06	580195	2.74901e+06	733851	0	0	616668	0	0
lapB	1.46016e+06	951141	115811	88978.5	723470	157830	1.26051e+06	82853.4	1.17732e+06	0	0	0	0	0
yjfP	1.27213e+06	576247	649097	484847	281880	0	0	0	0	0	0	0	0	0
patA	2.11691e+06	1.75014e+06	1.39178e+06	1.36748e+06	1.08272e+06	0	139242	0	0	817564	0	0	0	198860
yfdC	2.55372e+06	2.74274e+06	2.90774e+06	4.19229e+06	1.99863e+06	3.50077e+06	0	1.01082e+06	0	0	0	0	0	0
gsiA	461853	960325	0	390662	324247	753829	419821	0	0	0	0	308699	0	0
rssA	509342	293264	165879	207334	190753	114179	269803	171165	205328	0	121358	164287	0	95072
ybcL	1.15635e+07	2.93498e+06	3.05463e+06	4.92939e+06	2.51606e+06	4.56492e+06	3.47083e+06	4.84453e+06	2.64693e+06	5.32484e+06	2.69014e+06	3.2782e+06	1.45184e+06	2.55632e+06
aas	4.61254e+06	1.80875e+06	8.30732e+06	2.509e+06	1.21049e+06	1.56164e+06	1.29285e+07	1.28492e+07	9.47017e+06	2.15566e+07	1.26225e+07	2.23347e+07	1.64152e+07	1.82943e+07
ratB	656417	1.00282e+06	1.01548e+06	1.15848e+06	427068	473090	1.58637e+06	446411	2.05124e+06	2.5672e+06	2.34769e+06	3.04165e+06	3.57404e+06	1.99772e+06
srlE	1.72967e+06	1.85367e+06	1.61403e+06	1.982e+06	661755	1.17438e+06	1.35014e+06	908473	1.88354e+06	1.25628e+06	608651	870543	428330	458476
topB	0	356276	621929	0	0	658002	1.71006e+06	1.44741e+06	3.13203e+06	6.50031e+06	6.4369e+06	7.31336e+06	1.3812e+07	1.78773e+07
ispD	1.89218e+06	2.48442e+06	1.1972e+06	2.14022e+06	1.96338e+06	716981	1.23259e+06	2.01802e+06	1.85345e+06	2.22796e+06	2.34644e+06	2.75365e+06	1.73109e+06	2.60752e+06
fliD	1.44137e+06	674494	0	0	0	0	0	0	0	609461	424469	429202	594078	920680
cysN	2.16099e+06	527231	1.64659e+06	0	1.42743e+06	0	1.05135e+06	618397	0	675232	1.33882e+06	0	1.5281e+06	0
nadR	4.14847e+06	3.34828e+06	2.87968e+06	3.90946e+06	2.96764e+06	1.42458e+06	2.29049e+06	2.10368e+06	2.04049e+06	2.8493e+06	772574	1.74949e+06	2.48277e+06	1.65671e+06
yceM	1.03604e+06	969734	1.25787e+06	1.21985e+06	1.4657e+06	935670	2.10406e+06	1.44838e+06	1.12144e+06	2.49557e+06	1.11808e+06	2.10315e+06	1.974e+06	2.02944e+06
narI	2.15871e+07	1.69005e+07	1.95874e+07	1.97089e+07	1.8152e+07	1.36532e+07	1.08494e+07	1.12788e+07	6.40576e+06	2.28944e+06	2.68231e+06	1.28694e+06	352177	0
garK	0	0	0	0	0	0	0	0	0	0	0	0	0	0
bsmA	1.95913e+06	3.81443e+06	3.81321e+06	2.70514e+06	5.87542e+06	4.82893e+06	5.57564e+06	3.63938e+06	7.11292e+06	9.17164e+06	5.25678e+06	6.84625e+06	7.82724e+06	6.63478e+06
folB	0	82388.7	1.39932e+06	178221	225615	239231	1.72557e+06	447326	138071	4.00407e+06	3.0863e+06	2.91838e+06	5.8943e+06	7.57359e+06
yjbR	7.99065e+06	8.07673e+06	6.3463e+06	7.16899e+06	6.58997e+06	5.24484e+06	5.4597e+06	5.19686e+06	5.18954e+06	5.56054e+06	5.00481e+06	5.42452e+06	3.2189e+06	3.12254e+06
dsbD	969582	0	0	0	558441	689682	1.10471e+06	0	1.0634e+06	1.01304e+06	896908	830543	1.52727e+06	1.33579e+06
apaH	4.23293e+06	4.03111e+06	4.86869e+06	5.98311e+06	5.54407e+06	4.84421e+06	6.51652e+06	5.19837e+06	8.11221e+06	8.30526e+06	7.95679e+06	7.73799e+06	6.8315e+06	5.69872e+06
glcC	0	0	0	0	0	0	0	0	0	0	0	0	0	0
yrbL	1.19571e+06	2.55212e+06	2.65026e+06	2.85294e+06	1.20111e+06	1.5062e+06	1.73453e+06	1.32133e+06	2.37456e+06	4.97186e+06	6.17438e+06	7.40995e+06	1.80293e+07	1.60056e+07
helD	7.9505e+06	5.15358e+06	5.40357e+06	5.70679e+06	4.98972e+06	5.51857e+06	6.0315e+06	6.20614e+06	5.99834e+06	7.67974e+06	5.23594e+06	4.06661e+06	6.39109e+06	6.68676e+06
ygeW	2.5756e+06	2.62624e+06	2.91277e+06	2.51944e+06	3.10512e+06	2.95167e+06	1.08575e+06	1.65643e+06	1.14949e+06	0	0	0	0	0
mraZ	459293	1.33674e+06	1.11262e+06	753784	814812	467862	490432	1.0002e+06	2.74466e+06	2.33012e+06	243675	1.60731e+06	1.29414e+06	1.68609e+06
folK	3.88509e+06	3.74358e+06	2.58029e+06	2.85558e+06	3.75307e+06	3.14063e+06	4.67568e+06	3.46667e+06	1.46203e+06	3.9267e+06	4.09962e+06	1.82996e+06	4.00327e+06	1.67802e+06
putP	5.91566e+06	6.83193e+06	5.77768e+06	7.51028e+06	6.45571e+06	7.09216e+06	3.1459e+06	6.40252e+06	2.34455e+06	0	0	0	0	0
yqjK	2.39583e+06	2.30871e+06	3.36924e+06	2.46189e+06	2.23778e+06	1.69099e+06	757954	866784	588792	0	0	0	0	0
bioD1	0	156593	80299.2	73724.3	78721.3	134247	44846.3	0	0	0	0	0	0	0
evgA	3.24616e+06	682278	631938	0	542859	444000	558826	824244	619393	0	0	0	106264	0
gcvR	0	0	0	0	0	0	0	0	0	0	0	0	0	0
recN	1.43473e+06	0	0	929495	915039	0	875435	790042	1.32448e+06	478805	1.50627e+06	1.46926e+06	2.18424e+06	1.63758e+06
folM	1.21783e+06	2.45104e+06	3.20295e+06	3.15154e+06	3.05547e+06	2.86225e+06	3.7492e+06	1.52886e+06	3.04272e+06	4.97734e+06	2.89314e+06	3.42592e+06	3.7785e+06	4.61788e+06
yajI	1.38667e+06	1.33887e+06	1.48023e+06	1.73962e+06	1.10471e+06	1.32509e+06	1.44875e+06	1.34573e+06	1.36242e+06	1.4109e+06	491740	886447	489978	0
yhfA	1.61651e+07	1.54326e+07	1.53808e+07	1.5788e+07	1.64225e+07	8.94788e+06	1.74655e+07	8.47343e+06	1.31689e+07	1.32852e+07	1.06843e+07	1.24613e+07	9.67938e+06	5.20231e+06
yaeR	1.69877e+06	452622	233762	314428	190453	251366	223912	288646	118555	0	125299	179797	0	0
argI	0	0	152951	0	0	0	0	0	0	0	0	0	0	0
trmO	536322	0	436670	634420	614287	0	0	1.03217e+06	1.54773e+06	0	0	832887	0	0
purT	0	0	301560	0	0	0	0	0	0	0	505197	0	1.92646e+06	1.34793e+06
yhdP	0	0	0	0	0	0	0	0	0	0	0	0	0	0
ibpA	449367	5.78801e+06	4.36165e+06	376928	1.58841e+06	982251	900917	396349	913494	201770	2.23318e+06	2.61584e+06	2.41995e+06	2.87114e+06
metB	0	0	0	0	0	0	0	0	0	0	0	0	0	0
nuoH	1.2858e+06	682954	490905	606223	1.2388e+06	572148	0	195829	0	0	125619	0	0	0
nrdG	1.65177e+06	1.38444e+06	1.14281e+06	1.08582e+06	901212	1.40929e+06	0	595650	0	344719	169476	0	0	0
yciT	0	0	0	0	0	0	0	0	0	0	0	0	0	0
hfq	8.26926e+06	4.53836e+06	5.77686e+06	6.06452e+06	4.66429e+06	5.75519e+06	2.50861e+06	6.54681e+06	2.26973e+06	1.53408e+06	2.51214e+06	2.35924e+06	1.98487e+06	2.10094e+06
marA	0	0	393747	0	662482	0	440548	0	1.10912e+06	2.6474e+06	964542	2.69367e+06	4.8421e+06	6.83517e+06
btuF	474215	446576	694944	798468	1.02562e+06	1.51488e+06	1.68482e+06	1.32787e+06	1.58909e+06	3.78984e+06	2.74349e+06	3.03144e+06	3.29454e+06	4.3456e+06
ebgR	0	0	0	0	0	0	0	0	0	0	289192	0	0	481440
yiaO	0	1.03392e+06	573483	1.05767e+06	0	769937	0	0	0	0	0	0	0	0
mepM	0	0	0	0	251156	0	434887	418232	352949	410049	593350	851963	882672	704010
nhaB	581806	494515	531483	632678	537469	0	0	279601	567259	0	591337	588902	537801	0
atoC	1.48301e+06	1.48106e+06	1.32532e+06	2.02792e+06	0	695821	0	0	0	3.42446e+06	0	0	0	0
fhuD	0	0	708007	0	455334	0	736530	602299	3.41836e+06	4.05489e+06	4.97159e+06	4.38715e+06	6.48014e+06	7.43324e+06
fruK	5.2253e+06	4.81119e+06	7.9948e+06	2.94711e+06	4.52948e+06	2.97129e+06	4.18575e+06	1.95961e+06	3.40782e+06	3.90909e+06	4.93532e+06	4.25235e+06	1.29123e+07	1.01999e+07
uhpA	1.27784e+06	5.26749e+06	3.75675e+06	4.80331e+06	1.78597e+06	1.70539e+06	4.05633e+06	1.50569e+06	3.44997e+06	1.08376e+07	6.92192e+06	1.16476e+07	1.53097e+07	1.45626e+07
yicN	0	0	0	0	0	0	0	0	791455	1.01461e+06	802598	1.01604e+06	1.31662e+06	1.41861e+06
ttdT	2.00314e+06	1.6484e+06	3.14262e+06	3.83204e+06	2.80288e+06	2.61063e+06	3.41783e+06	2.24897e+06	2.66265e+06	2.89687e+06	1.55954e+06	2.66183e+06	865430	968757
uidR	0	0	0	0	681184	1.5626e+06	1.59499e+06	1.06388e+06	2.73629e+06	1.91273e+06	4.94283e+06	2.68226e+06	6.95033e+06	6.19869e+06
tyrA	2.09184e+06	1.67188e+06	2.12392e+06	2.0765e+06	1.84481e+06	1.55015e+06	2.24746e+06	1.93405e+06	2.80519e+06	5.26281e+06	4.65812e+06	4.18134e+06	4.92554e+06	4.5167e+06
malT	1.33784e+06	567768	966544	911642	553612	341614	0	0	531407	1.88915e+06	0	0	5.15819e+06	5.56615e+06
yigI	2.22416e+06	1.76203e+06	2.04961e+06	1.77077e+06	1.60328e+06	1.87625e+06	1.7782e+06	1.75425e+06	1.28593e+06	2.14187e+06	1.81241e+06	1.97607e+06	2.02245e+06	1.71878e+06
msrP	658758	3.11049e+06	2.89582e+06	2.84491e+06	1.33437e+06	1.21854e+06	1.0285e+06	946185	787449	824407	397375	910775	510106	1.0516e+06
hrpB	0	587404	359355	384618	580343	477851	767642	195902	486523	504784	1.4145e+06	1.21569e+06	96409.9	621249
epd	469025	302392	602971	557149	553523	0	609415	298052	857414	1.13685e+06	779631	946257	1.33046e+06	512949
nfo	1.56416e+06	5.92802e+06	9.05312e+06	5.86855e+06	8.56746e+06	1.78458e+06	8.33132e+06	6.05764e+06	6.25516e+06	4.53681e+06	6.83126e+06	5.57035e+06	2.44713e+06	2.29889e+06
envZ	751925	1.28551e+06	1.62214e+06	2.11729e+06	1.25759e+06	0	1.15396e+06	1.07831e+06	637720	0	0	434524	748223	0
cysG	4.26749e+06	0	225323	388855	806467	353064	251862	0	0	0	0	673151	555871	755211
yieP	0	0	0	0	0	0	0	0	0	0	0	0	0	0
hemD	1.70507e+06	1.7922e+06	1.57971e+06	2.70347e+06	1.44236e+06	2.00104e+06	2.19293e+06	0	1.85335e+06	2.13757e+06	1.49382e+06	834534	2.4274e+06	1.18974e+06
epmA	398266	513614	665393	896680	1.62519e+06	600651	686974	1.81909e+06	1.29516e+06	0	858463	1.15244e+06	88184.4	0
glsA2	0	0	0	0	0	0	545694	0	696131	749282	538619	645727	1.37205e+06	666784
kdpD	0	0	124639	0	0	0	643518	0	558097	608668	630686	743372	630538	688416
ybaL	1.77907e+06	0	729570	1.20648e+06	1.3772e+06	748590	0	942519	1.17954e+06	0	301591	0	0	0
selU	527953	184081	228468	280222	0	504371	429883	360495	550933	532120	654121	599112	879314	991134
galR	2.11313e+06	6.89369e+06	3.08337e+06	5.84417e+06	3.39457e+06	1.11533e+06	3.68163e+06	4.71509e+06	1.99607e+06	2.08832e+06	0	360159	258611	259999
yniB	3.92747e+06	3.90795e+06	3.94614e+06	4.47598e+06	0	0	0	0	3.34611e+06	3.14539e+06	0	2.2917e+06	1.17806e+06	665411
ung	8.59902e+06	8.77215e+06	1.19293e+07	1.16306e+07	2.63528e+07	2.15987e+07	2.60034e+07	2.00084e+07	2.68291e+07	3.4306e+07	2.57053e+07	2.8143e+07	1.59853e+07	1.35633e+07
yeaE	1.6013e+06	648626	1.71756e+06	1.30562e+06	1.8913e+06	561973	1.71638e+06	0	590166	1.62918e+06	875233	1.26878e+06	1.40402e+06	1.22206e+06
ycfS	983333	554180	1.11915e+06	967119	1.11854e+06	0	789099	406854	0	0	0	0	831681	1.04876e+06
moeB	603570	376804	549873	330908	674355	558082	590946	272920	1.04017e+06	551804	458964	532733	626568	334692
ubiJ	826559	761360	943276	610884	599446	322883	0	737272	520421	0	495587	0	461727	462742
pabA	0	0	0	0	0	0	0	0	0	0	0	0	0	0
speE	6.4924e+06	4.32399e+06	4.99419e+06	7.25807e+06	6.35278e+06	8.18377e+06	3.40125e+06	7.93174e+06	4.87518e+06	270211	1.62412e+06	3.00211e+06	488835	1.346e+06
yobA	1.95576e+07	3.60037e+07	3.06873e+07	2.95099e+07	2.89569e+07	3.19682e+07	3.1361e+07	2.44408e+07	2.59496e+07	3.81569e+07	3.10328e+07	3.00608e+07	1.90435e+07	3.07719e+07
nth	0	0	669640	0	0	2.11864e+06	590714	1.84045e+06	2.58497e+06	977499	2.16479e+06	0	0	1.62883e+06
menA	0	0	0	0	0	0	547955	0	846375	653810	762851	971895	1.18037e+06	727232
yciV	0	0	502031	577353	704597	0	1.38918e+06	0	1.13197e+06	1.33041e+06	1.254e+06	1.31966e+06	1.74433e+06	1.74072e+06
hybD	1.95953e+06	1.47875e+06	1.30796e+06	970268	949921	665931	811595	710386	694291	1.42544e+06	1.17287e+06	1.20393e+06	0	920993
hslR	807462	2.11715e+06	2.02717e+06	2.52057e+06	851454	782617	0	786426	0	0	0	0	0	0
ybdG	567149	0	451084	400150	535468	0	632909	459859	630551	466447	598712	659365	1.06155e+06	359732
rmuC	619416	225589	730061	272424	231471	146318	419142	261321	364687	335431	325849	363213	291729	278234
rpmJ	2.64469e+07	2.29767e+07	7.95483e+07	2.57024e+07	8.67313e+07	3.21466e+07	1.59168e+08	4.92459e+07	6.50658e+07	2.3114e+08	1.21742e+08	3.49014e+08	6.04444e+08	6.39079e+08
ytfL	0	0	0	0	0	0	0	0	0	0	0	0	0	0
btuR	1.39377e+06	3.40073e+06	1.08007e+06	1.95248e+06	515422	0	1.07612e+07	0	490165	716557	314579	1.00513e+06	8.76932e+06	6.40791e+06
ybbJ	2.40897e+06	2.04512e+06	2.82547e+06	2.56057e+06	3.08219e+06	2.25981e+06	1.98504e+06	1.71339e+06	1.35673e+06	715506	934125	587913	472017	313874
epmB	0	0	0	0	0	1.47246e+06	2.32598e+06	1.68593e+06	3.01025e+06	3.75668e+06	4.47581e+06	6.50504e+06	3.54187e+06	4.51554e+06
pncB	0	0	997323	650280	2.6393e+06	1.37461e+06	4.88554e+06	3.65736e+06	7.01514e+06	7.78383e+06	9.03683e+06	8.28128e+06	1.19419e+07	1.2218e+07
ymcF	0	0	3.49384e+06	4.1339e+06	4.69275e+06	6.3302e+06	1.00365e+07	1.00606e+07	9.75136e+06	1.04984e+07	1.22392e+07	1.1887e+07	8.34692e+06	4.57511e+06
mhpR	1.62578e+06	1.08141e+06	1.29702e+06	1.31979e+06	1.30665e+06	552943	1.03706e+06	527088	458272	863093	232649	278921	270314	0
ycbK	0	0	1.5965e+06	1.57886e+06	516118	447750	0	1.17938e+06	1.47104e+06	3.30697e+06	0	1.83585e+06	3.519e+06	3.98312e+06
rfaI	628591	0	964462	987357	1.05796e+06	570440	1.76324e+06	765398	2.26737e+06	2.09536e+06	2.32165e+06	1.93642e+06	1.50342e+06	1.17566e+06
yfcL	1.5773e+06	0	0	0	466106	0	103005	286777	0	335728	518488	833428	1.38371e+06	2.02283e+06
yjbD	1.71376e+06	2.11509e+06	1.80323e+06	2.09113e+06	1.23802e+06	1.16615e+06	224578	1.41321e+06	513576	571688	507543	0	465554	373890
clcA	0	0	0	0	0	0	0	0	0	0	0	0	0	0
hemF	186550	0	0	393372	285693	575934	1.15252e+06	0	1.74369e+06	1.32685e+06	1.26956e+06	1.14618e+06	1.493e+06	948063
ubiC	1.13679e+06	538500	1.39013e+06	1.55144e+06	1.35182e+06	1.38685e+06	2.94757e+06	1.64779e+06	1.70104e+06	2.22752e+06	1.32454e+06	1.45394e+06	2.37389e+06	2.0599e+06
avtA	3.46661e+06	1.65664e+06	2.96994e+06	2.0735e+06	3.48214e+06	2.62425e+06	4.33485e+06	2.09117e+06	2.85276e+06	1.73537e+06	4.50602e+06	6.36283e+06	6.73832e+06	3.64758e+06
ykfB	3.67121e+06	4.53442e+06	4.21394e+06	4.36498e+06	4.42581e+06	3.20908e+06	4.20883e+06	2.31943e+06	2.47038e+06	1.77286e+06	1.49993e+06	1.86696e+06	331761	371805
pmrD	570035	3.21862e+06	4.19255e+06	3.20723e+06	405958	1.28447e+06	1.86813e+06	1.32485e+06	1.5821e+06	0	1.31539e+06	1.93513e+06	1.42893e+06	1.5624e+06
fepC	0	0	0	0	0	0	0	0	0	0	0	0	548301	600882
dgt	4.08788e+06	3.7259e+06	2.45799e+06	2.77743e+06	3.51187e+06	7.12008e+06	335462	3.88137e+06	2.4908e+06	3.09157e+06	2.98268e+06	3.22569e+06	0	2.96758e+06
pdhR	2.80987e+06	1.50162e+06	2.30419e+06	2.79514e+06	2.84618e+06	2.26414e+06	999523	4.08149e+06	3.30333e+06	0	1.80598e+06	3.69502e+06	0	0
yacL	1.40006e+06	2.0335e+06	941000	376450	380359	777254	306635	395969	234819	0	0	508837	0	0
rfaH	302916	3.38585e+07	1.55986e+06	1.40685e+06	1.57541e+06	0	2.86354e+07	990118	1.86016e+07	2.07428e+07	9.64271e+06	1.5593e+07	0	4.10356e+06
sapD	0	414813	1.10759e+06	653126	767885	711764	1.25096e+06	541972	81204.5	1.34644e+06	0	1.17131e+06	1.81083e+06	3.3526e+06
dedA	1.76342e+06	1.29175e+06	1.58711e+06	1.99433e+06	2.00665e+06	2.17665e+06	429797	1.4129e+06	1.32348e+06	642702	581933	867894	816989	440765
xdhD	454078	222988	0	365131	342448	228448	207759	241842	156969	124666	109283	153949	0	0
cusR	2.73217e+06	2.05258e+06	2.76024e+06	3.03388e+06	2.71275e+06	2.3626e+06	3.05159e+06	2.58708e+06	3.62819e+06	3.18445e+06	2.7017e+06	2.03721e+06	0	0
rfaJ	2.93905e+06	2.22875e+06	3.39769e+06	2.75147e+06	4.86208e+06	3.40935e+06	7.82617e+06	3.28894e+06	7.07686e+06	1.01793e+07	6.93045e+06	6.82087e+06	8.43056e+06	8.43142e+06
yqhC	1.82601e+06	1.24557e+06	1.52807e+06	1.71713e+06	1.70308e+06	1.85703e+06	1.28331e+06	2.28478e+06	1.11577e+06	2.06358e+06	3.64387e+06	1.28639e+06	4.281e+06	1.57332e+06
argB	0	0	213983	0	137321	225474	299280	0	228524	148063	145246	184908	285868	161614
metR	0	0	48102.8	82429.1	68437.1	0	0	0	0	0	0	0	0	0
mazF	0	0	0	0	0	0	0	0	0	271556	257817	0	694524	861554
diaA	0	1.27848e+06	0	0	0	0	0	1.32092e+06	0	8.19972e+06	9.39945e+06	9.24454e+06	9.94903e+06	1.41393e+07
