# Supplementary material for: Precise regulation of the relative rates of surface area and volume synthesis in bacterial cells growing in dynamic environments
Source: Nat Commun. 2021 Mar 30;12:1975. doi: 10.1038/s41467-021-22092-5 (PMC8009875; doi:10.1038/s41467-021-22092-5)
Supplement: Supplementary file 5 — Source Data [file 41467_2021_22092_MOESM5_ESM.xlsx]

## Sheet: Figure 1a
Figure 1a
	OD600				Growth rate
	Time	OD	std(OD)		Time	Growth rate	std(growth rate)
	0	0.0108	0.00129193		0	-0.284566	0.122143
	7.01667	0.0105111	0.00128169		7.01667	-0.110153	0.125624
	14.0333	0.0105917	0.00128547		14.0333	0.220158	0.119791
	21.05	0.010885	0.00124861		21.05	0.481665	0.127357
	28.0667	0.0115567	0.00125794		28.0667	0.776468	0.118795
	35.0833	0.012725	0.00126874		35.0833	1.05061	0.121805
	42.1	0.0144717	0.00122879		42.1	1.24943	0.123365
	49.1167	0.0168267	0.00124545		49.1167	1.36025	0.117216
	56.1333	0.0197883	0.00126931		56.1333	1.47779	0.10214
	63.15	0.023565	0.00128379		63.15	1.53933	0.0928448
	70.1667	0.0282583	0.00138638		70.1667	1.59097	0.0822705
	77.2	0.0341183	0.00145506		77.2	1.64769	0.0675839
	84.2	0.0415033	0.0017604		84.2	1.73002	0.0647176
	91.2167	0.0509733	0.0020046		91.2167	1.79389	0.0602958
	98.2333	0.063085	0.0025003		98.2333	1.8425	0.0649829
	105.25	0.07841	0.00317322		105.25	1.85147	0.0612992
	112.267	0.09732	0.003418		112.267	1.80261	0.0770775
	119.283	0.119643	0.00344669		119.283	1.60512	0.0828902
	126.317	0.142805	0.00398614		126.317	1.44845	0.0996081
	133.333	0.167665	0.00245449		133.333	1.28898	0.117492
	140.35	0.193823	0.00441265		140.35	1.04418	0.127665
	147.367	0.217872	0.0057825		147.367	0.870828	0.123696
	154.383	0.240628	0.00483894		154.383	0.812802	0.144321
	161.4	0.263777	0.00388045		161.4	0.727244	0.154301
	168.417	0.286827	0.00515317		168.417	0.640345	0.135897
	175.433	0.309265	0.00680202		175.433	0.653752	0.132584
	182.45	0.333777	0.00690612		182.45	0.600744	0.136432
	189.467	0.357783	0.00770867		189.467	0.55463	0.112263
	196.483	0.38123	0.00607441		196.483	0.479165	0.10491
	203.517	0.402753	0.00617272		203.517	0.432112	0.0988649
	210.533	0.423405	0.00815034		210.533	0.339202	0.0994232
	217.55	0.44034	0.00587999		217.55	0.29033	0.100003
	224.567	0.455337	0.00702961		224.567	0.273859	0.0975864
	231.583	0.47003	0.00668383		231.583	0.240313	0.0838488
	238.6	0.48333	0.00853799		238.6	0.194367	0.0834396
	245.617	0.494475	0.00769039		245.617	0.206543	0.0827475
	252.633	0.506558	0.010369		252.633	0.211881	0.0732235
	259.667	0.51922	0.0101708		259.667	0.204019	0.0773215
	266.667	0.531812	0.00960675		266.667	0.204421	0.0747258
	273.683	0.54468	0.00851858		273.683	0.199824	0.073823
	280.7	0.557515	0.0106502		280.7	0.19685	0.0680861
	287.717	0.570463	0.0107283		287.717	0.187308	0.0594121
	294.733	0.583048	0.0104679		294.733	0.164912	0.0516179
	301.75	0.59438	0.00961925		301.75	0.164099	0.0531023
	308.767	0.605883	0.0109299		308.767	0.165683	0.0550619
	315.783	0.617728	0.0121169		315.783	0.147535	0.0591974
	322.8	0.628462	0.0110256		322.8	0.152714	0.0624561
	329.817	0.639797	0.0105198		329.817	0.136583	0.0676588
	336.833	0.650043	0.0107491		336.833	0.13944	0.0600016
	343.867	0.660732	0.0121638		343.867	0.12488	0.0582237
	350.883	0.670465	0.0108524		350.883	0.142819	0.0617051
	357.9	0.681795	0.011573		357.9	0.116024	0.0671435
	364.917	0.691107	0.0132324		364.917	0.131814	0.066147
	371.933	0.70181	0.0153933		371.933	0.131575	0.0730573
	378.95	0.712728	0.0138551		378.95	0.121571	0.0776274
	385.967	0.722898	0.0137422		385.967	0.110258	0.0691808
	392.983	0.732302	0.0144702		392.983	0.119772	0.0650853
	400	0.742605	0.014006		400	0.119512	0.0576509

## Sheet: Figure 1b
Figure 1b
	Cell width				Cell length
	Time	Cell width	std(Cell width)		Time	Cell length	std(Cell length)
	0	0.932108	0.0625924		0	1.73241	0.425489
	15	0.976976	0.0698696		15	1.83971	0.358409
	30	1.03482	0.09133		30	1.96071	0.399139
	45	1.08376	0.105931		45	2.21864	0.58434
	60	1.1091	0.108955		60	2.69598	0.884352
	75	1.12551	0.0881016		75	3.69155	1.3542
	90	1.10773	0.0659031		90	4.5089	1.50829
	105	1.09999	0.057406		105	4.92082	1.52004
	120	1.09176	0.056711		120	4.74283	1.49695
	135	1.08228	0.0501465		135	4.60254	1.26722
	150	1.04762	0.0464348		150	3.79211	1.00074
	165	1.00759	0.0444882		165	3.36428	0.829838
	180	0.985096	0.041877		180	3.05028	0.778022
	195	0.943957	0.0395184		195	3.17941	0.828601
	210	0.941238	0.0390064		210	2.97362	0.819087
	225	0.927417	0.0396215		225	2.60828	0.622962
	240	0.928626	0.0391743		240	2.33726	0.520939
	255	0.935501	0.036805		255	2.22729	0.506968
	270	0.922179	0.0415556		270	2.00937	0.461311
	285	0.844567	0.123489		285	2.03095	0.579751
	300	0.907809	0.0443519		300	1.91067	0.41412
	315	0.924194	0.0426569		315	1.92669	0.430401
	330	0.885554	0.052355		330	1.84873	0.419061
	345	0.902955	0.050343		345	1.90331	0.464786
	360	0.906974	0.0452313		360	1.8594	0.444259
	375	0.910812	0.0591309		375	1.83022	0.44487
	390	0.912068	0.0526598		390	1.88927	0.47558
	405	0.894481	0.0516736		405	1.82433	0.421736
	420	0.895303	0.0486291		420	1.8258	0.43145
	435	0.911442	0.0565923		435	1.81062	0.449305
	450	0.895838	0.0594503		450	1.83506	0.463909

## Sheet: Figure 1c
Figure 1c
	Time	SA/V	std(SA/V)
	0	5.41416	0.442503
	15	5.17195	0.396223
	30	4.89358	0.462392
	45	4.62056	0.539159
	60	4.39482	0.593671
	75	4.02139	0.353903
	90	3.96116	0.204452
	105	3.9546	0.185964
	120	4.00452	0.201877
	135	4.05086	0.17712
	150	4.26455	0.196563
	165	4.4826	0.208976
	180	4.62089	0.216768
	195	4.78627	0.227649
	210	4.85686	0.2361
	225	4.99204	0.23751
	240	5.07386	0.269048
	255	5.09793	0.241154
	270	5.26903	0.316779
	285	5.7348	0.761009
	300	5.38924	0.348215
	315	5.30946	0.327141
	330	5.53644	0.476607
	345	5.41814	0.399682
	360	5.41792	0.413476
	375	5.48371	0.466886
	390	5.38056	0.469668
	405	5.50705	0.422933
	420	5.4786	0.426055
	435	5.42245	0.503365
	450	5.46924	0.521667

## Sheet: Figure 1d
Figure 1d
	Cell width				Cell length
	Time	Cell width	std(Cell width)		Time	Cell length	std(Cell length)
	1	0.934349	0.0395162		1	2.062	0.304211
	2	0.941038	0.0434597		2	2.05035	0.306987
	3	0.950556	0.0483109		3	2.05228	0.312319
	4	0.957527	0.0525568		4	2.05694	0.315074
	5	0.967323	0.0547242		5	2.03444	0.320123
	6	0.972485	0.0573102		6	2.04098	0.321585
	7	0.98029	0.0583843		7	2.03946	0.325222
	8	0.986811	0.0593611		8	2.03114	0.33133
	9	0.992275	0.060308		9	2.03601	0.335177
	10	1.00058	0.0626107		10	2.03818	0.342035
	11	1.00602	0.0637981		11	2.04973	0.344119
	12	1.01249	0.0642346		12	2.05167	0.349732
	13	1.01934	0.0657902		13	2.05221	0.353728
	14	1.02541	0.0666235		14	2.06449	0.357023
	15	1.03058	0.0673337		15	2.07512	0.361493
	16	1.03475	0.0673573		16	2.07262	0.36841
	17	1.0408	0.0688325		17	2.09607	0.370014
	18	1.04789	0.0680546		18	2.09412	0.377651
	19	1.05172	0.0679301		19	2.11239	0.382771
	20	1.05801	0.0689924		20	2.12011	0.389218
	21	1.06299	0.0685133		21	2.12832	0.395773
	22	1.06715	0.0690265		22	2.14396	0.400597
	23	1.07301	0.0683749		23	2.16128	0.407986
	24	1.07551	0.0688885		24	2.17019	0.415594
	25	1.07982	0.0687623		25	2.18567	0.425222
	26	1.0835	0.0692274		26	2.19635	0.435202
	27	1.08956	0.069442		27	2.22358	0.438316
	28	1.0929	0.0688249		28	2.23461	0.450743
	29	1.09825	0.0694512		29	2.25116	0.44933
	30	1.10274	0.0694374		30	2.27669	0.45816
	31	1.10717	0.0702458		31	2.2933	0.469244
	32	1.11032	0.0706196		32	2.321	0.486635
	33	1.116	0.0714694		33	2.34844	0.485848
	34	1.11936	0.0705565		34	2.36301	0.496749
	35	1.12344	0.0709572		35	2.39946	0.505499
	36	1.12793	0.0714479		36	2.42061	0.519739
	37	1.13203	0.0711931		37	2.45225	0.532045
	38	1.13501	0.0719881		38	2.47888	0.544717
	39	1.13891	0.0730027		39	2.51617	0.559845
	40	1.14242	0.0728238		40	2.54932	0.573934
	41	1.14553	0.0736678		41	2.58361	0.590199
	42	1.1491	0.0726686		42	2.6207	0.60922
	43	1.154	0.0731183		43	2.66706	0.621334
	44	1.15679	0.0734306		44	2.70589	0.643275
	45	1.16007	0.0727554		45	2.73997	0.640601
	46	1.16396	0.0726667		46	2.77518	0.654697
	47	1.16752	0.070224		47	2.82293	0.6772
	48	1.17052	0.0681269		48	2.88948	0.698416
	49	1.17287	0.0688911		49	2.92625	0.723625
	50	1.17327	0.0713226		50	2.98434	0.74776
	51	1.17657	0.0684543		51	3.05306	0.789964
	52	1.17613	0.0701473		52	3.10331	0.798989
	53	1.17808	0.0706158		53	3.16656	0.830068
	54	1.1784	0.0652758		54	3.24169	0.864535
	55	1.17886	0.0696022		55	3.31079	0.894871
	56	1.18063	0.0659102		56	3.38411	0.934574
	57	1.18042	0.0685557		57	3.43334	0.921289
	58	1.17915	0.0673239		58	3.55465	0.999944
	59	1.17964	0.0635372		59	3.60416	0.980673
	60	1.18099	0.0630914		60	3.69981	1.04593

## Sheet: Figure 2c
Figure 2c
	Time	f(alpha)	beta
	1	0.0530839	0.041285
	2	0.0581777	0.0456667
	3	0.0574257	0.0450835
	4	0.0597577	0.0472704
	5	0.0597196	0.0479218
	6	0.0599359	0.0484816
	7	0.0606029	0.0496639
	8	0.0601078	0.0495561
	9	0.0616054	0.0513028
	10	0.061995	0.0517496
	11	0.0616941	0.0513934
	12	0.0624431	0.0521646
	13	0.0618033	0.0515825
	14	0.0623888	0.0523767
	15	0.0631294	0.0533717
	16	0.0630946	0.0535091
	17	0.0632415	0.0536776
	18	0.0644277	0.054973
	19	0.0646075	0.0551181
	20	0.0653863	0.0560008
	21	0.065392	0.056106
	22	0.0656561	0.0564481
	23	0.0663135	0.0571616
	24	0.0679501	0.0589428
	25	0.0681133	0.0590882
	26	0.0683376	0.0592841
	27	0.0692011	0.0600839
	28	0.0701107	0.0610647
	29	0.0703645	0.0612495
	30	0.0713803	0.0622628
	31	0.0721404	0.0630934
	32	0.0724529	0.063421
	33	0.0734508	0.0644802
	34	0.0740361	0.065159
	35	0.0749921	0.0661919
	36	0.0754111	0.0667487
	37	0.0757611	0.0672246
	38	0.0770276	0.0685993
	39	0.0784642	0.0701875
	40	0.0793886	0.0713134
	41	0.0809324	0.0730667
	42	0.0817583	0.0741198
	43	0.0823532	0.0750252
	44	0.082971	0.0759015
	45	0.0841594	0.0774419
	46	0.0841848	0.0777888
	47	0.0842751	0.0780758
	48	0.0859833	0.0804106
	49	0.0866387	0.0814865
	50	0.0869942	0.082254
	51	0.0876918	0.0835722
	52	0.0881143	0.0844303
	53	0.0879488	0.084551
	54	0.0886739	0.0860508
	55	0.0888864	0.0866132
	56	0.0891762	0.0872227
	57	0.0902228	0.0885775
	58	0.0897803	0.0879723
	59	0.0879183	0.0859149

## Sheet: Figure 2d
Figure 2d
	Average data
	Translation	std(Translation)		Cell wall	std(Cell wall)
	45.8273	14.5032		60.1156	10.5346
	Individual data points
	Translation	Cell wall
	27.4636	41.7823
	46.9239	43.1081
	46.1348	45.2091
	13.8476	48.1675
	57.9822	48.6629
	35.8768	49.7281
	60.5178	50.0791
	49.5001	50.3152
	50.9479	53.697
	49.3617	55.4152
	51.6372	57.2509
	58.1462	60.232
	35.7451	60.7604
	33.4352	60.8482
	48.3691	64.3315
	66.6729	66.1336
	50.7332	66.6216
	37.9629	67.5528
	61.3576	68.89
	56.9396	69.3491
	35.2862	70.0496
	42.2979	70.1622
	55.6622	70.8537
	59.2092	72.1007
	51.2557	73.8374
	51.2364	77.8665
	14.2894
	22.106
	46.8594
	48.1095
	15.162
	47.2259
	38.751
	56.5301
	41.8686
	47.568
	29.8633
	44.9781
	51.0677
	52.2563
	51.2035
	63.2716
	68.093
	63.2004
	53.4684
	49.8078
	43.9469
	33.5735
	58.1634
	65.4609
	48.8739
	15.965
	65.5149
	65.3156
	20.8196
	40.4474
	18.7342
	39.4674
	36.8942
	30.8957
	71.2086

## Sheet: Figure 2e
Figure 2e
	Time	mrcB	sem(mrcB)	murA	sem(murA)	rplL	sem(rplL)	rpsU	sem(rpsU)	lacI	sem(lacI)	gyrB	sem(gyrB)			strain	t(10% of dynamic range)
	-9	0.0289072	0.00584715	0.0276059	0.0354446	-0.040955	0.0681748	-0.0583771	0.0410901	0.0340124	0.0457196	0.0719897	0.0744016			mrcB	20
	-8	0.0184136	0.00549274	0.0170289	0.0299482	-0.0153405	0.0678059	-0.0358481	0.0426392	-0.00178139	0.0439865	0.00875878	0.0696247			murA	19
	-7	0.0121044	0.00671665	0.012638	0.0318171	-0.0103174	0.0671462	-0.02362	0.0392584	-0.000829702	0.043014	-0.000825699	0.0697918			rplL	6
	-6	0.00589365	0.00550527	0.00651844	0.0328321	-0.00361571	0.069498	-0.0110602	0.0411847	-0.00945746	0.04307	-0.0151081	0.0686074			rpsU	12
	-5	0.00140212	0.00545574	-0.000312776	0.0325386	-0.00140099	0.0680278	-0.0036365	0.0409655	-0.00477097	0.0417979	-0.0111453	0.0655914			lacI	8
	-4	-0.00118285	0.00527154	-0.00980485	0.0316181	0.00713162	0.0748753	0.00203015	0.0421581	-0.00199742	0.0413585	-0.00392337	0.0662658			gyrB	10
	-3	-0.00226069	0.00578176	-0.0221799	0.0324491	0.0173569	0.0722523	0.00530847	0.0434288	0.000351959	0.0416614	0.00303552	0.0655064
	-2	-0.00397783	0.00545002	-0.0324879	0.0332396	0.0265459	0.0697136	0.00822035	0.0417141	0.000496224	0.0406975	0.0108171	0.061205
	-1	-0.00386047	0.00558897	-0.0416128	0.0308839	0.0341688	0.0678624	0.0106712	0.0434301	0.00596356	0.0401282	0.0167042	0.0633694
	0	-0.00310999	0.00530308	-0.0458965	0.0309209	0.0374391	0.0708822	0.013596	0.0405639	0.00917381	0.0396661	0.0133711	0.0594628
	1	-0.0020723	0.00565532	-0.0457469	0.0290092	0.0416305	0.0676943	0.0163579	0.0438419	0.0194519	0.0383839	0.0233712	0.0574212
	2	-0.00108093	0.00548702	-0.0387707	0.0319742	0.0415499	0.0629422	0.0209159	0.0437565	0.0281666	0.0388473	0.0269703	0.0587986
	3	0.000994456	0.0055385	-0.028449	0.0309357	0.0483553	0.0773653	0.0279197	0.0402159	0.0414132	0.0380941	0.0305778	0.0591568
	4	0.00222054	0.00567349	-0.0193513	0.0325098	0.0662841	0.0724356	0.036005	0.0442722	0.0543888	0.0379459	0.0356823	0.05721
	5	0.00426813	0.00634236	-0.0100496	0.0325606	0.0878056	0.0757531	0.0461279	0.0408579	0.070412	0.0379602	0.0502343	0.0568366
	6	0.00669868	0.00581285	-0.00291018	0.0326108	0.103777	0.0719057	0.058099	0.0448995	0.0833057	0.0375831	0.0547333	0.0560692
	7	0.00954308	0.00632819	0.00719385	0.0364354	0.128983	0.0773101	0.0672395	0.0429703	0.0970175	0.0363872	0.0728473	0.0529729
	8	0.0124647	0.00656068	0.0134902	0.0323855	0.145127	0.0806647	0.0757443	0.0489004	0.107885	0.0370923	0.0815144	0.0542815
	9	0.0169397	0.00560032	0.0257292	0.0330817	0.154996	0.0778822	0.0830615	0.0431863	0.118218	0.0373273	0.0930476	0.0577407
	10	0.0222641	0.00655128	0.0395458	0.0335702	0.160396	0.0815933	0.0888585	0.0454457	0.12722	0.0359129	0.101526	0.0560108
	11	0.0270109	0.00647107	0.0537567	0.0358146	0.163862	0.0755326	0.0938597	0.0418111	0.141331	0.0372052	0.117406	0.0569931
	12	0.0330857	0.006561	0.0597811	0.0378463	0.161732	0.0906392	0.105152	0.0466228	0.15677	0.0368558	0.124949	0.0530335
	13	0.0399883	0.0074133	0.0665397	0.0368014	0.16202	0.0879916	0.117043	0.0461206	0.166807	0.0357072	0.150877	0.0564327
	14	0.0467827	0.00648188	0.0664989	0.0365066	0.163805	0.0881727	0.130018	0.0469055	0.18277	0.0359112	0.16948	0.0552372
	15	0.0534134	0.00728163	0.0676821	0.0394017	0.173926	0.0907364	0.145401	0.0516881	0.197568	0.0367343	0.193633	0.0552727
	16	0.0626415	0.00779721	0.0698035	0.0400761	0.189114	0.0890623	0.163068	0.048729	0.207666	0.0352279	0.221617	0.0537485
	17	0.0722432	0.00762925	0.0773373	0.0388286	0.207642	0.0925261	0.17878	0.0497532	0.219329	0.0360137	0.25185	0.0525992
	18	0.0825368	0.00791944	0.0839736	0.0368373	0.239193	0.103687	0.195688	0.0491808	0.237882	0.0352928	0.276502	0.0572131
	19	0.0944548	0.00874627	0.100374	0.0404845	0.273968	0.105673	0.215054	0.0615619	0.250986	0.036431	0.303272	0.0536247
	20	0.108059	0.00895492	0.114707	0.0402638	0.31449	0.0943425	0.231756	0.05031	0.266985	0.0349153	0.335485	0.0574682
	21	0.122377	0.00904219	0.130197	0.0403674	0.361563	0.0987719	0.250337	0.0554551	0.281735	0.0359604	0.360583	0.0587291
	22	0.138412	0.0103281	0.150853	0.041524	0.408936	0.100559	0.27288	0.0560793	0.299241	0.0356282	0.3843	0.0553456
	23	0.156068	0.0101268	0.17967	0.0423669	0.453453	0.106089	0.299793	0.0556501	0.314769	0.0363301	0.412915	0.0559277
	24	0.174487	0.0106737	0.20204	0.0452761	0.497117	0.107656	0.32557	0.0615296	0.329193	0.035018	0.448324	0.0566483
	25	0.194101	0.011703	0.227212	0.0459588	0.533021	0.124954	0.359605	0.0547234	0.347382	0.0365701	0.47935	0.0567486
	26	0.213533	0.0121134	0.254341	0.0465893	0.568234	0.120852	0.393885	0.0577343	0.36257	0.0362045	0.509691	0.0566788
	27	0.232706	0.0131759	0.275814	0.0451279	0.610609	0.118591	0.423784	0.0599439	0.375079	0.0350054	0.541624	0.0581381
	28	0.252518	0.0134138	0.293058	0.049967	0.645684	0.122965	0.449758	0.061932	0.388404	0.0357431	0.561749	0.0596339
	29	0.273896	0.013917	0.312123	0.0485012	0.687115	0.13683	0.477996	0.0641328	0.410011	0.0364245	0.57266	0.0603554
	30	0.295014	0.0143965	0.332767	0.0523774	0.715027	0.137619	0.502273	0.0707194	0.426095	0.0373267	0.58954	0.0580584
	31	0.319891	0.0158049	0.357163	0.0534961	0.7377	0.124426	0.523876	0.0631323	0.45028	0.0373673	0.596054	0.0605679
	32	0.34709	0.0170499	0.384592	0.0526601	0.750562	0.13208	0.547652	0.0754213	0.473621	0.0374189	0.608905	0.0629344
	33	0.376621	0.0179599	0.41485	0.045383	0.761306	0.12714	0.567375	0.0749954	0.496706	0.0373794	0.62872	0.0645044
	34	0.405865	0.0189573	0.454464	0.0525277	0.760281	0.141214	0.587355	0.0693603	0.517164	0.0374541	0.651379	0.0630646
	35	0.43619	0.0207018	0.487591	0.0588722	0.775504	0.154874	0.605592	0.076889	0.54015	0.03783	0.669584	0.0630466
	36	0.463877	0.0209793	0.512735	0.060675	0.790404	0.140315	0.626701	0.0781427	0.557405	0.0395371	0.703372	0.0643756
	37	0.492092	0.0212759	0.529775	0.0573141	0.799133	0.142083	0.648353	0.0878209	0.577349	0.0392546	0.72672	0.0654981
	38	0.516994	0.0230572	0.542857	0.0630375	0.813273	0.130928	0.677798	0.0811217	0.592163	0.0389914	0.747884	0.0673515
	39	0.544193	0.0240547	0.536901	0.0562952	0.838214	0.141629	0.706917	0.0885012	0.607488	0.0405211	0.77449	0.0660475
	40	0.572418	0.0259557	0.53671	0.0615299	0.85589	0.141794	0.735452	0.0817791	0.614139	0.0399456	0.796556	0.0677736
	41	0.600389	0.0262315	0.537445	0.0636901	0.880935	0.141158	0.758411	0.0926508	0.624465	0.040133	0.802281	0.0685544
	42	0.623592	0.0290981	0.551792	0.0699243	0.914697	0.161311	0.78347	0.100013	0.63359	0.0424368	0.810791	0.0675696
	43	0.64871	0.0327033	0.560318	0.0606066	0.946709	0.156674	0.803993	0.100308	0.643239	0.0420676	0.812728	0.0666007
	44	0.669059	0.0304957	0.581995	0.0637203	0.95227	0.173102	0.815296	0.099417	0.651097	0.0416158	0.810138	0.0673823
	45	0.687728	0.0363939	0.608948	0.0595447	0.966134	0.163933	0.826032	0.110883	0.663987	0.0418097	0.812565	0.0680538
	46	0.707077	0.036096	0.645013	0.0751751	0.956899	0.19248	0.843541	0.108566	0.678892	0.0424303	0.818846	0.068385
	47	0.731191	0.0387712	0.679173	0.0744644	0.928561	0.19434	0.848167	0.126313	0.689842	0.0435336	0.831701	0.0665972
	48	0.755373	0.0435865	0.722581	0.0811125	0.894028	0.186118	0.848117	0.124795	0.705005	0.0447006	0.843434	0.0689941
	49	0.77685	0.0434598	0.76743	0.0756924	0.872057	0.208695	0.85385	0.135256	0.716746	0.0439398	0.856028	0.0709203
	50	0.795991	0.0472608	0.809832	0.0776419	0.843822	0.199378	0.862383	0.121616	0.728111	0.0443302	0.859013	0.0684978

## Sheet: Figure 2f
Figure 2f
	Experimental data				Model fitting
	Time	SA/V	std(SA/V)		Time	SA/V
	0	5.41416	0.442503		0	5.49875
	15	5.17195	0.396223		0.06	5.49874
	30	4.89358	0.462392		0.12	5.49873
	45	4.62056	0.539159		0.18	5.49871
	60	4.39482	0.593671		0.24	5.49869
	75	4.02139	0.353903		0.3	5.49866
	90	3.96116	0.204452		0.36	5.49863
	105	3.9546	0.185964		0.42	5.49859
	120	4.00452	0.201877		0.48	5.49855
	135	4.05086	0.17712		0.54	5.4985
	150	4.26455	0.196563		0.6	5.49845
	165	4.4826	0.208976		0.66	5.4984
	180	4.62089	0.216768		0.72	5.49834
	195	4.78627	0.227649		0.78	5.49827
	210	4.85686	0.2361		0.84	5.4982
	225	4.99204	0.23751		0.9	5.49813
	240	5.07386	0.269048		0.96	5.49805
	255	5.09793	0.241154		1.02	5.49797
	270	5.26903	0.316779		1.08	5.49788
	285	5.7348	0.761009		1.14	5.49779
	300	5.38924	0.348215		1.2	5.49769
	315	5.30946	0.327141		1.26	5.49759
	330	5.53644	0.476607		1.32	5.49748
	345	5.41814	0.399682		1.38	5.49737
	360	5.41792	0.413476		1.44	5.49725
	375	5.48371	0.466886		1.5	5.49713
	390	5.38056	0.469668		1.56	5.49701
	405	5.50705	0.422933		1.62	5.49687
	420	5.4786	0.426055		1.68	5.49674
	435	5.42245	0.503365		1.74	5.4966
	450	5.46924	0.521667		1.8	5.49645
					1.86	5.4963
					1.92	5.49615
					1.98	5.49599
					2.04	5.49583
					2.1	5.49566
					2.16	5.49548
					2.22	5.4953
					2.28	5.49512
					2.34	5.49493
					2.4	5.49474
					2.46	5.49454
					2.52	5.49434
					2.58	5.49413
					2.64	5.49391
					2.7	5.4937
					2.76	5.49347
					2.82	5.49324
					2.88	5.49301
					2.94	5.49277
					3	5.49253
					3.06	5.49228
					3.12	5.49203
					3.18	5.49177
					3.24	5.49151
					3.3	5.49124
					3.36	5.49097
					3.42	5.49069
					3.48	5.4904
					3.54	5.49012
					3.6	5.48982
					3.66	5.48952
					3.72	5.48922
					3.78	5.48891
					3.84	5.4886
					3.9	5.48828
					3.96	5.48796
					4.02	5.48763
					4.08	5.48729
					4.14	5.48695
					4.2	5.48661
					4.26	5.48626
					4.32	5.4859
					4.38	5.48554
					4.44	5.48518
					4.5	5.48481
					4.56	5.48443
					4.62	5.48405
					4.68	5.48366
					4.74	5.48327
					4.8	5.48288
					4.86	5.48248
					4.92	5.48207
					4.98	5.48166
					5.04	5.48124
					5.1	5.48081
					5.16	5.48039
					5.22	5.47995
					5.28	5.47951
					5.34	5.47907
					5.4	5.47862
					5.46	5.47817
					5.52	5.47771
					5.58	5.47724
					5.64	5.47677
					5.7	5.47629
					5.76	5.47581
					5.82	5.47532
					5.88	5.47483
					5.94	5.47433
					6	5.47383
					6.06	5.47332
					6.12	5.47281
					6.18	5.47229
					6.24	5.47177
					6.3	5.47124
					6.36	5.4707
					6.42	5.47016
					6.48	5.46961
					6.54	5.46906
					6.6	5.4685
					6.66	5.46794
					6.72	5.46737
					6.78	5.4668
					6.84	5.46622
					6.9	5.46563
					6.96	5.46504
					7.02	5.46445
					7.08	5.46385
					7.14	5.46324
					7.2	5.46263
					7.26	5.46201
					7.32	5.46138
					7.38	5.46075
					7.44	5.46012
					7.5	5.45948
					7.56	5.45883
					7.62	5.45818
					7.68	5.45752
					7.74	5.45686
					7.8	5.45619
					7.86	5.45552
					7.92	5.45484
					7.98	5.45416
					8.04	5.45346
					8.1	5.45277
					8.16	5.45207
					8.22	5.45136
					8.28	5.45064
					8.34	5.44993
					8.4	5.4492
					8.46	5.44847
					8.52	5.44773
					8.58	5.44699
					8.64	5.44624
					8.7	5.44549
					8.76	5.44473
					8.82	5.44397
					8.88	5.4432
					8.94	5.44242
					9	5.44164
					9.06	5.44085
					9.12	5.44006
					9.18	5.43926
					9.24	5.43845
					9.3	5.43764
					9.36	5.43683
					9.42	5.43601
					9.48	5.43518
					9.54	5.43434
					9.6	5.4335
					9.66	5.43266
					9.72	5.43181
					9.78	5.43095
					9.84	5.43009
					9.9	5.42922
					9.96	5.42835
					10.02	5.42747
					10.08	5.42658
					10.14	5.42569
					10.2	5.42479
					10.26	5.42389
					10.32	5.42298
					10.38	5.42206
					10.44	5.42114
					10.5	5.42021
					10.56	5.41928
					10.62	5.41834
					10.68	5.4174
					10.74	5.41645
					10.8	5.41549
					10.86	5.41453
					10.92	5.41356
					10.98	5.41259
					11.04	5.41161
					11.1	5.41062
					11.16	5.40963
					11.22	5.40863
					11.28	5.40763
					11.34	5.40662
					11.4	5.4056
					11.46	5.40458
					11.52	5.40355
					11.58	5.40252
					11.64	5.40148
					11.7	5.40044
					11.76	5.39939
					11.82	5.39833
					11.88	5.39727
					11.94	5.3962
					12	5.39512
					12.06	5.39404
					12.12	5.39295
					12.18	5.39186
					12.24	5.39076
					12.3	5.38966
					12.36	5.38855
					12.42	5.38743
					12.48	5.38631
					12.54	5.38518
					12.6	5.38406
					12.66	5.38293
					12.72	5.3818
					12.78	5.38067
					12.84	5.37953
					12.9	5.3784
					12.96	5.37726
					13.02	5.37612
					13.08	5.37498
					13.14	5.37384
					13.2	5.3727
					13.26	5.37155
					13.32	5.37041
					13.38	5.36926
					13.44	5.36811
					13.5	5.36696
					13.56	5.3658
					13.62	5.36465
					13.68	5.36349
					13.74	5.36234
					13.8	5.36118
					13.86	5.36001
					13.92	5.35885
					13.98	5.35769
					14.04	5.35652
					14.1	5.35535
					14.16	5.35418
					14.22	5.35301
					14.28	5.35184
					14.34	5.35067
					14.4	5.34949
					14.46	5.34831
					14.52	5.34713
					14.58	5.34595
					14.64	5.34477
					14.7	5.34359
					14.76	5.3424
					14.82	5.34122
					14.88	5.34003
					14.94	5.33884
					15	5.33765
					15.06	5.33645
					15.12	5.33526
					15.18	5.33406
					15.24	5.33287
					15.3	5.33167
					15.36	5.33047
					15.42	5.32926
					15.48	5.32806
					15.54	5.32685
					15.6	5.32565
					15.66	5.32444
					15.72	5.32323
					15.78	5.32202
					15.84	5.32081
					15.9	5.31959
					15.96	5.31838
					16.02	5.31716
					16.08	5.31594
					16.14	5.31472
					16.2	5.3135
					16.26	5.31228
					16.32	5.31105
					16.38	5.30982
					16.44	5.3086
					16.5	5.30737
					16.56	5.30614
					16.62	5.30491
					16.68	5.30367
					16.74	5.30244
					16.8	5.3012
					16.86	5.29996
					16.92	5.29873
					16.98	5.29749
					17.04	5.29624
					17.1	5.295
					17.16	5.29376
					17.22	5.29251
					17.28	5.29126
					17.34	5.29001
					17.4	5.28876
					17.46	5.28751
					17.52	5.28626
					17.58	5.28501
					17.64	5.28375
					17.7	5.28249
					17.76	5.28124
					17.82	5.27998
					17.88	5.27871
					17.94	5.27745
					18	5.27619
					18.06	5.27492
					18.12	5.27366
					18.18	5.27239
					18.24	5.27112
					18.3	5.26985
					18.36	5.26858
					18.42	5.26731
					18.48	5.26603
					18.54	5.26476
					18.6	5.26348
					18.66	5.2622
					18.72	5.26092
					18.78	5.25964
					18.84	5.25836
					18.9	5.25708
					18.96	5.25579
					19.02	5.25451
					19.08	5.25322
					19.14	5.25193
					19.2	5.25064
					19.26	5.24935
					19.32	5.24806
					19.38	5.24677
					19.44	5.24548
					19.5	5.24418
					19.56	5.24288
					19.62	5.24159
					19.68	5.24029
					19.74	5.23899
					19.8	5.23769
					19.86	5.23638
					19.92	5.23508
					19.98	5.23378
					20.04	5.23247
					20.1	5.23116
					20.16	5.22985
					20.22	5.22854
					20.28	5.22723
					20.34	5.22592
					20.4	5.22461
					20.46	5.2233
					20.52	5.22198
					20.58	5.22066
					20.64	5.21935
					20.7	5.21803
					20.76	5.21671
					20.82	5.21539
					20.88	5.21407
					20.94	5.21274
					21	5.21142
					21.06	5.21009
					21.12	5.20877
					21.18	5.20744
					21.24	5.20611
					21.3	5.20478
					21.36	5.20345
					21.42	5.20212
					21.48	5.20079
					21.54	5.19946
					21.6	5.19812
					21.66	5.19679
					21.72	5.19545
					21.78	5.19411
					21.84	5.19277
					21.9	5.19144
					21.96	5.19009
					22.02	5.18875
					22.08	5.18741
					22.14	5.18607
					22.2	5.18472
					22.26	5.18338
					22.32	5.18203
					22.38	5.18068
					22.44	5.17934
					22.5	5.17799
					22.56	5.17664
					22.62	5.17529
					22.68	5.17393
					22.74	5.17258
					22.8	5.17123
					22.86	5.16987
					22.92	5.16852
					22.98	5.16716
					23.04	5.1658
					23.1	5.16444
					23.16	5.16308
					23.22	5.16172
					23.28	5.16036
					23.34	5.159
					23.4	5.15764
					23.46	5.15627
					23.52	5.15491
					23.58	5.15355
					23.64	5.15218
					23.7	5.15081
					23.76	5.14944
					23.82	5.14808
					23.88	5.14671
					23.94	5.14534
					24	5.14396
					24.06	5.14259
					24.12	5.14122
					24.18	5.13985
					24.24	5.13847
					24.3	5.1371
					24.36	5.13572
					24.42	5.13434
					24.48	5.13297
					24.54	5.13159
					24.6	5.13021
					24.66	5.12883
					24.72	5.12745
					24.78	5.12607
					24.84	5.12469
					24.9	5.1233
					24.96	5.12192
					25.02	5.12054
					25.08	5.11915
					25.14	5.11777
					25.2	5.11638
					25.26	5.11499
					25.32	5.1136
					25.38	5.11222
					25.44	5.11083
					25.5	5.10944
					25.56	5.10805
					25.62	5.10666
					25.68	5.10526
					25.74	5.10387
					25.8	5.10248
					25.86	5.10109
					25.92	5.09969
					25.98	5.0983
					26.04	5.0969
					26.1	5.09551
					26.16	5.09411
					26.22	5.09271
					26.28	5.09131
					26.34	5.08991
					26.4	5.08852
					26.46	5.08712
					26.52	5.08572
					26.58	5.08432
					26.64	5.08291
					26.7	5.08151
					26.76	5.08011
					26.82	5.07871
					26.88	5.0773
					26.94	5.0759
					27	5.07449
					27.06	5.07309
					27.12	5.07168
					27.18	5.07028
					27.24	5.06887
					27.3	5.06746
					27.36	5.06605
					27.42	5.06465
					27.48	5.06324
					27.54	5.06183
					27.6	5.06042
					27.66	5.05901
					27.72	5.0576
					27.78	5.05619
					27.84	5.05477
					27.9	5.05336
					27.96	5.05195
					28.02	5.05054
					28.08	5.04912
					28.14	5.04771
					28.2	5.04629
					28.26	5.04488
					28.32	5.04347
					28.38	5.04205
					28.44	5.04063
					28.5	5.03922
					28.56	5.0378
					28.62	5.03638
					28.68	5.03497
					28.74	5.03355
					28.8	5.03213
					28.86	5.03071
					28.92	5.02929
					28.98	5.02787
					29.04	5.02645
					29.1	5.02503
					29.16	5.02361
					29.22	5.02219
					29.28	5.02077
					29.34	5.01935
					29.4	5.01793
					29.46	5.01651
					29.52	5.01508
					29.58	5.01366
					29.64	5.01224
					29.7	5.01082
					29.76	5.00939
					29.82	5.00797
					29.88	5.00654
					29.94	5.00512
					30	5.0037
					30.06	5.00227
					30.12	5.00085
					30.18	4.99942
					30.24	4.998
					30.3	4.99657
					30.36	4.99514
					30.42	4.99372
					30.48	4.99229
					30.54	4.99086
					30.6	4.98944
					30.66	4.98801
					30.72	4.98658
					30.78	4.98516
					30.84	4.98373
					30.9	4.9823
					30.96	4.98087
					31.02	4.97944
					31.08	4.97802
					31.14	4.97659
					31.2	4.97516
					31.26	4.97373
					31.32	4.9723
					31.38	4.97087
					31.44	4.96944
					31.5	4.96801
					31.56	4.96658
					31.62	4.96515
					31.68	4.96372
					31.74	4.96229
					31.8	4.96086
					31.86	4.95943
					31.92	4.958
					31.98	4.95657
					32.04	4.95514
					32.1	4.95371
					32.16	4.95228
					32.22	4.95085
					32.28	4.94942
					32.34	4.94799
					32.4	4.94656
					32.46	4.94513
					32.52	4.9437
					32.58	4.94227
					32.64	4.94084
					32.7	4.93941
					32.76	4.93798
					32.82	4.93654
					32.88	4.93511
					32.94	4.93368
					33	4.93225
					33.06	4.93082
					33.12	4.92939
					33.18	4.92796
					33.24	4.92653
					33.3	4.9251
					33.36	4.92367
					33.42	4.92224
					33.48	4.92081
					33.54	4.91937
					33.6	4.91794
					33.66	4.91651
					33.72	4.91508
					33.78	4.91365
					33.84	4.91222
					33.9	4.91079
					33.96	4.90936
					34.02	4.90793
					34.08	4.9065
					34.14	4.90507
					34.2	4.90364
					34.26	4.90221
					34.32	4.90078
					34.38	4.89935
					34.44	4.89792
					34.5	4.89649
					34.56	4.89506
					34.62	4.89363
					34.68	4.89221
					34.74	4.89078
					34.8	4.88935
					34.86	4.88792
					34.92	4.88649
					34.98	4.88506
					35.04	4.88364
					35.1	4.88221
					35.16	4.88078
					35.22	4.87935
					35.28	4.87792
					35.34	4.8765
					35.4	4.87507
					35.46	4.87364
					35.52	4.87222
					35.58	4.87079
					35.64	4.86937
					35.7	4.86794
					35.76	4.86651
					35.82	4.86509
					35.88	4.86366
					35.94	4.86224
					36	4.86081
					36.06	4.85939
					36.12	4.85796
					36.18	4.85654
					36.24	4.85512
					36.3	4.85369
					36.36	4.85227
					36.42	4.85085
					36.48	4.84942
					36.54	4.848
					36.6	4.84658
					36.66	4.84516
					36.72	4.84374
					36.78	4.84232
					36.84	4.84089
					36.9	4.83947
					36.96	4.83805
					37.02	4.83663
					37.08	4.83521
					37.14	4.83379
					37.2	4.83238
					37.26	4.83096
					37.32	4.82954
					37.38	4.82812
					37.44	4.8267
					37.5	4.82529
					37.56	4.82387
					37.62	4.82245
					37.68	4.82104
					37.74	4.81962
					37.8	4.8182
					37.86	4.81679
					37.92	4.81537
					37.98	4.81396
					38.04	4.81255
					38.1	4.81113
					38.16	4.80972
					38.22	4.80831
					38.28	4.80689
					38.34	4.80548
					38.4	4.80407
					38.46	4.80266
					38.52	4.80125
					38.58	4.79984
					38.64	4.79843
					38.7	4.79702
					38.76	4.79561
					38.82	4.7942
					38.88	4.7928
					38.94	4.79139
					39	4.78998
					39.06	4.78857
					39.12	4.78717
					39.18	4.78576
					39.24	4.78436
					39.3	4.78295
					39.36	4.78155
					39.42	4.78014
					39.48	4.77874
					39.54	4.77734
					39.6	4.77594
					39.66	4.77453
					39.72	4.77313
					39.78	4.77173
					39.84	4.77033
					39.9	4.76893
					39.96	4.76753
					40.02	4.76613
					40.08	4.76474
					40.14	4.76334
					40.2	4.76194
					40.26	4.76054
					40.32	4.75915
					40.38	4.75775
					40.44	4.75636
					40.5	4.75496
					40.56	4.75357
					40.62	4.75218
					40.68	4.75078
					40.74	4.74939
					40.8	4.748
					40.86	4.74661
					40.92	4.74522
					40.98	4.74383
					41.04	4.74244
					41.1	4.74105
					41.16	4.73966
					41.22	4.73827
					41.28	4.73689
					41.34	4.7355
					41.4	4.73412
					41.46	4.73273
					41.52	4.73135
					41.58	4.72996
					41.64	4.72858
					41.7	4.7272
					41.76	4.72582
					41.82	4.72443
					41.88	4.72305
					41.94	4.72167
					42	4.72029
					42.06	4.71892
					42.12	4.71754
					42.18	4.71616
					42.24	4.71478
					42.3	4.71341
					42.36	4.71203
					42.42	4.71066
					42.48	4.70928
					42.54	4.70791
					42.6	4.70654
					42.66	4.70516
					42.72	4.70379
					42.78	4.70242
					42.84	4.70105
					42.9	4.69968
					42.96	4.69832
					43.02	4.69695
					43.08	4.69558
					43.14	4.69421
					43.2	4.69285
					43.26	4.69148
					43.32	4.69012
					43.38	4.68876
					43.44	4.68739
					43.5	4.68603
					43.56	4.68467
					43.62	4.68331
					43.68	4.68195
					43.74	4.68059
					43.8	4.67923
					43.86	4.67787
					43.92	4.67652
					43.98	4.67516
					44.04	4.67381
					44.1	4.67245
					44.16	4.6711
					44.22	4.66974
					44.28	4.66839
					44.34	4.66704
					44.4	4.66569
					44.46	4.66434
					44.52	4.66299
					44.58	4.66164
					44.64	4.66029
					44.7	4.65895
					44.76	4.6576
					44.82	4.65626
					44.88	4.65491
					44.94	4.65357
					45	4.65223
					45.06	4.65088
					45.12	4.64954
					45.18	4.6482
					45.24	4.64686
					45.3	4.64552
					45.36	4.64419
					45.42	4.64285
					45.48	4.64151
					45.54	4.64018
					45.6	4.63884
					45.66	4.63751
					45.72	4.63618
					45.78	4.63484
					45.84	4.63351
					45.9	4.63218
					45.96	4.63085
					46.02	4.62952
					46.08	4.6282
					46.14	4.62687
					46.2	4.62554
					46.26	4.62422
					46.32	4.62289
					46.38	4.62157
					46.44	4.62025
					46.5	4.61893
					46.56	4.61761
					46.62	4.61629
					46.68	4.61497
					46.74	4.61365
					46.8	4.61233
					46.86	4.61101
					46.92	4.6097
					46.98	4.60838
					47.04	4.60707
					47.1	4.60576
					47.16	4.60445
					47.22	4.60314
					47.28	4.60183
					47.34	4.60052
					47.4	4.59921
					47.46	4.5979
					47.52	4.59659
					47.58	4.59529
					47.64	4.59398
					47.7	4.59268
					47.76	4.59138
					47.82	4.59008
					47.88	4.58878
					47.94	4.58748
					48	4.58618
					48.06	4.58488
					48.12	4.58358
					48.18	4.58229
					48.24	4.58099
					48.3	4.5797
					48.36	4.5784
					48.42	4.57711
					48.48	4.57582
					48.54	4.57453
					48.6	4.57324
					48.66	4.57195
					48.72	4.57066
					48.78	4.56938
					48.84	4.56809
					48.9	4.56681
					48.96	4.56552
					49.02	4.56424
					49.08	4.56296
					49.14	4.56168
					49.2	4.5604
					49.26	4.55912
					49.32	4.55784
					49.38	4.55657
					49.44	4.55529
					49.5	4.55402
					49.56	4.55274
					49.62	4.55147
					49.68	4.5502
					49.74	4.54893
					49.8	4.54766
					49.86	4.54639
					49.92	4.54512
					49.98	4.54386
					50.04	4.54259
					50.1	4.54133
					50.16	4.54006
					50.22	4.5388
					50.28	4.53754
					50.34	4.53628
					50.4	4.53502
					50.46	4.53376
					50.52	4.5325
					50.58	4.53125
					50.64	4.52999
					50.7	4.52874
					50.76	4.52749
					50.82	4.52623
					50.88	4.52498
					50.94	4.52373
					51	4.52248
					51.06	4.52124
					51.12	4.51999
					51.18	4.51874
					51.24	4.5175
					51.3	4.51626
					51.36	4.51501
					51.42	4.51377
					51.48	4.51253
					51.54	4.51129
					51.6	4.51005
					51.66	4.50882
					51.72	4.50758
					51.78	4.50634
					51.84	4.50511
					51.9	4.50388
					51.96	4.50265
					52.02	4.50142
					52.08	4.50019
					52.14	4.49896
					52.2	4.49773
					52.26	4.4965
					52.32	4.49528
					52.38	4.49405
					52.44	4.49283
					52.5	4.49161
					52.56	4.49039
					52.62	4.48917
					52.68	4.48795
					52.74	4.48673
					52.8	4.48552
					52.86	4.4843
					52.92	4.48309
					52.98	4.48187
					53.04	4.48066
					53.1	4.47945
					53.16	4.47824
					53.22	4.47703
					53.28	4.47582
					53.34	4.47462
					53.4	4.47341
					53.46	4.47221
					53.52	4.47101
					53.58	4.4698
					53.64	4.4686
					53.7	4.4674
					53.76	4.4662
					53.82	4.46501
					53.88	4.46381
					53.94	4.46262
					54	4.46142
					54.06	4.46023
					54.12	4.45904
					54.18	4.45785
					54.24	4.45666
					54.3	4.45547
					54.36	4.45428
					54.42	4.4531
					54.48	4.45191
					54.54	4.45073
					54.6	4.44955
					54.66	4.44836
					54.72	4.44718
					54.78	4.44601
					54.84	4.44483
					54.9	4.44365
					54.96	4.44248
					55.02	4.4413
					55.08	4.44013
					55.14	4.43896
					55.2	4.43779
					55.26	4.43662
					55.32	4.43545
					55.38	4.43428
					55.44	4.43311
					55.5	4.43195
					55.56	4.43079
					55.62	4.42962
					55.68	4.42846
					55.74	4.4273
					55.8	4.42614
					55.86	4.42498
					55.92	4.42383
					55.98	4.42267
					56.04	4.42152
					56.1	4.42037
					56.16	4.41921
					56.22	4.41806
					56.28	4.41691
					56.34	4.41577
					56.4	4.41462
					56.46	4.41347
					56.52	4.41233
					56.58	4.41118
					56.64	4.41004
					56.7	4.4089
					56.76	4.40776
					56.82	4.40662
					56.88	4.40549
					56.94	4.40435
					57	4.40321
					57.06	4.40208
					57.12	4.40095
					57.18	4.39982
					57.24	4.39869
					57.3	4.39756
					57.36	4.39643
					57.42	4.3953
					57.48	4.39418
					57.54	4.39306
					57.6	4.39193
					57.66	4.39081
					57.72	4.38969
					57.78	4.38857
					57.84	4.38745
					57.9	4.38634
					57.96	4.38522
					58.02	4.38411
					58.08	4.383
					58.14	4.38188
					58.2	4.38077
					58.26	4.37966
					58.32	4.37856
					58.38	4.37745
					58.44	4.37634
					58.5	4.37524
					58.56	4.37414
					58.62	4.37304
					58.68	4.37194
					58.74	4.37084
					58.8	4.36974
					58.86	4.36864
					58.92	4.36755
					58.98	4.36645
					59.04	4.36536
					59.1	4.36427
					59.16	4.36318
					59.22	4.36209
					59.28	4.361
					59.34	4.35991
					59.4	4.35883
					59.46	4.35774
					59.52	4.35666
					59.58	4.35558
					59.64	4.3545
					59.7	4.35342
					59.76	4.35234
					59.82	4.35127
					59.88	4.35019
					59.94	4.34912
					60	4.34804
					60.06	4.34697
					60.12	4.3459
					60.18	4.34483
					60.24	4.34377
					60.3	4.3427
					60.36	4.34164
					60.42	4.34057
					60.48	4.33951
					60.54	4.33845
					60.6	4.33739
					60.66	4.33633
					60.72	4.33527
					60.78	4.33422
					60.84	4.33316
					60.9	4.33211
					60.96	4.33106
					61.02	4.33001
					61.08	4.32896
					61.14	4.32791
					61.2	4.32686
					61.26	4.32582
					61.32	4.32477
					61.38	4.32373
					61.44	4.32269
					61.5	4.32165
					61.56	4.32061
					61.62	4.31957
					61.68	4.31853
					61.74	4.3175
					61.8	4.31646
					61.86	4.31543
					61.92	4.3144
					61.98	4.31337
					62.04	4.31234
					62.1	4.31131
					62.16	4.31029
					62.22	4.30926
					62.28	4.30824
					62.34	4.30722
					62.4	4.3062
					62.46	4.30518
					62.52	4.30416
					62.58	4.30314
					62.64	4.30213
					62.7	4.30111
					62.76	4.3001
					62.82	4.29909
					62.88	4.29808
					62.94	4.29707
					63	4.29606
					63.06	4.29506
					63.12	4.29405
					63.18	4.29305
					63.24	4.29205
					63.3	4.29104
					63.36	4.29005
					63.42	4.28905
					63.48	4.28805
					63.54	4.28705
					63.6	4.28606
					63.66	4.28507
					63.72	4.28408
					63.78	4.28309
					63.84	4.2821
					63.9	4.28111
					63.96	4.28012
					64.02	4.27914
					64.08	4.27815
					64.14	4.27717
					64.2	4.27619
					64.26	4.27521
					64.32	4.27423
					64.38	4.27326
					64.44	4.27228
					64.5	4.27131
					64.56	4.27033
					64.62	4.26936
					64.68	4.26839
					64.74	4.26742
					64.8	4.26646
					64.86	4.26549
					64.92	4.26453
					64.98	4.26356
					65.04	4.2626
					65.1	4.26164
					65.16	4.26068
					65.22	4.25972
					65.28	4.25877
					65.34	4.25781
					65.4	4.25686
					65.46	4.25591
					65.52	4.25495
					65.58	4.254
					65.64	4.25306
					65.7	4.25211
					65.76	4.25116
					65.82	4.25022
					65.88	4.24928
					65.94	4.24833
					66	4.24739
					66.06	4.24646
					66.12	4.24552
					66.18	4.24458
					66.24	4.24365
					66.3	4.24271
					66.36	4.24178
					66.42	4.24085
					66.48	4.23992
					66.54	4.23899
					66.6	4.23807
					66.66	4.23714
					66.72	4.23622
					66.78	4.2353
					66.84	4.23438
					66.9	4.23346
					66.96	4.23254
					67.02	4.23162
					67.08	4.23071
					67.14	4.22979
					67.2	4.22888
					67.26	4.22797
					67.32	4.22706
					67.38	4.22615
					67.44	4.22524
					67.5	4.22434
					67.56	4.22343
					67.62	4.22253
					67.68	4.22163
					67.74	4.22073
					67.8	4.21983
					67.86	4.21893
					67.92	4.21804
					67.98	4.21714
					68.04	4.21625
					68.1	4.21536
					68.16	4.21447
					68.22	4.21358
					68.28	4.21269
					68.34	4.2118
					68.4	4.21092
					68.46	4.21004
					68.52	4.20915
					68.58	4.20827
					68.64	4.20739
					68.7	4.20652
					68.76	4.20564
					68.82	4.20477
					68.88	4.20389
					68.94	4.20302
					69	4.20215
					69.06	4.20128
					69.12	4.20041
					69.18	4.19954
					69.24	4.19868
					69.3	4.19782
					69.36	4.19695
					69.42	4.19609
					69.48	4.19523
					69.54	4.19438
					69.6	4.19352
					69.66	4.19266
					69.72	4.19181
					69.78	4.19096
					69.84	4.19011
					69.9	4.18926
					69.96	4.18841
					70.02	4.18756
					70.08	4.18672
					70.14	4.18587
					70.2	4.18503
					70.26	4.18419
					70.32	4.18335
					70.38	4.18251
					70.44	4.18167
					70.5	4.18084
					70.56	4.18001
					70.62	4.17917
					70.68	4.17834
					70.74	4.17751
					70.8	4.17668
					70.86	4.17586
					70.92	4.17503
					70.98	4.17421
					71.04	4.17339
					71.1	4.17256
					71.16	4.17175
					71.22	4.17093
					71.28	4.17011
					71.34	4.16929
					71.4	4.16848
					71.46	4.16767
					71.52	4.16686
					71.58	4.16605
					71.64	4.16524
					71.7	4.16443
					71.76	4.16363
					71.82	4.16282
					71.88	4.16202
					71.94	4.16122
					72	4.16042
					72.06	4.15962
					72.12	4.15883
					72.18	4.15803
					72.24	4.15724
					72.3	4.15645
					72.36	4.15565
					72.42	4.15487
					72.48	4.15408
					72.54	4.15329
					72.6	4.15251
					72.66	4.15172
					72.72	4.15094
					72.78	4.15016
					72.84	4.14938
					72.9	4.1486
					72.96	4.14783
					73.02	4.14705
					73.08	4.14628
					73.14	4.14551
					73.2	4.14474
					73.26	4.14397
					73.32	4.1432
					73.38	4.14243
					73.44	4.14167
					73.5	4.1409
					73.56	4.14014
					73.62	4.13938
					73.68	4.13862
					73.74	4.13787
					73.8	4.13711
					73.86	4.13636
					73.92	4.1356
					73.98	4.13485
					74.04	4.1341
					74.1	4.13335
					74.16	4.1326
					74.22	4.13186
					74.28	4.13112
					74.34	4.13037
					74.4	4.12963
					74.46	4.12889
					74.52	4.12815
					74.58	4.12742
					74.64	4.12668
					74.7	4.12595
					74.76	4.12521
					74.82	4.12448
					74.88	4.12375
					74.94	4.12303
					75	4.1223
					75.06	4.12157
					75.12	4.12085
					75.18	4.12013
					75.24	4.11941
					75.3	4.11869
					75.36	4.11797
					75.42	4.11725
					75.48	4.11654
					75.54	4.11583
					75.6	4.11511
					75.66	4.1144
					75.72	4.11369
					75.78	4.11299
					75.84	4.11228
					75.9	4.11158
					75.96	4.11087
					76.02	4.11017
					76.08	4.10947
					76.14	4.10877
					76.2	4.10808
					76.26	4.10738
					76.32	4.10669
					76.38	4.10599
					76.44	4.1053
					76.5	4.10461
					76.56	4.10392
					76.62	4.10324
					76.68	4.10255
					76.74	4.10187
					76.8	4.10119
					76.86	4.10051
					76.92	4.09983
					76.98	4.09915
					77.04	4.09847
					77.1	4.0978
					77.16	4.09713
					77.22	4.09645
					77.28	4.09578
					77.34	4.09511
					77.4	4.09445
					77.46	4.09378
					77.52	4.09312
					77.58	4.09245
					77.64	4.09179
					77.7	4.09113
					77.76	4.09047
					77.82	4.08982
					77.88	4.08916
					77.94	4.08851
					78	4.08786
					78.06	4.08721
					78.12	4.08656
					78.18	4.08591
					78.24	4.08526
					78.3	4.08462
					78.36	4.08397
					78.42	4.08333
					78.48	4.08269
					78.54	4.08205
					78.6	4.08142
					78.66	4.08078
					78.72	4.08015
					78.78	4.07951
					78.84	4.07888
					78.9	4.07825
					78.96	4.07762
					79.02	4.077
					79.08	4.07637
					79.14	4.07575
					79.2	4.07513
					79.26	4.07451
					79.32	4.07389
					79.38	4.07327
					79.44	4.07265
					79.5	4.07204
					79.56	4.07142
					79.62	4.07081
					79.68	4.0702
					79.74	4.06959
					79.8	4.06899
					79.86	4.06838
					79.92	4.06778
					79.98	4.06717
					80.04	4.06657
					80.1	4.06597
					80.16	4.06538
					80.22	4.06478
					80.28	4.06418
					80.34	4.06359
					80.4	4.063
					80.46	4.06241
					80.52	4.06182
					80.58	4.06123
					80.64	4.06065
					80.7	4.06006
					80.76	4.05948
					80.82	4.0589
					80.88	4.05832
					80.94	4.05774
					81	4.05716
					81.06	4.05659
					81.12	4.05601
					81.18	4.05544
					81.24	4.05487
					81.3	4.0543
					81.36	4.05373
					81.42	4.05317
					81.48	4.0526
					81.54	4.05204
					81.6	4.05148
					81.66	4.05092
					81.72	4.05036
					81.78	4.0498
					81.84	4.04925
					81.9	4.04869
					81.96	4.04814
					82.02	4.04759
					82.08	4.04704
					82.14	4.04649
					82.2	4.04595
					82.26	4.0454
					82.32	4.04486
					82.38	4.04432
					82.44	4.04378
					82.5	4.04324
					82.56	4.0427
					82.62	4.04217
					82.68	4.04163
					82.74	4.0411
					82.8	4.04057
					82.86	4.04004
					82.92	4.03951
					82.98	4.03898
					83.04	4.03846
					83.1	4.03794
					83.16	4.03741
					83.22	4.03689
					83.28	4.03638
					83.34	4.03586
					83.4	4.03534
					83.46	4.03483
					83.52	4.03432
					83.58	4.03381
					83.64	4.0333
					83.7	4.03279
					83.76	4.03228
					83.82	4.03178
					83.88	4.03127
					83.94	4.03077
					84	4.03027
					84.06	4.02977
					84.12	4.02928
					84.18	4.02878
					84.24	4.02829
					84.3	4.02779
					84.36	4.0273
					84.42	4.02681
					84.48	4.02632
					84.54	4.02584
					84.6	4.02535
					84.66	4.02487
					84.72	4.02439
					84.78	4.02391
					84.84	4.02343
					84.9	4.02295
					84.96	4.02248
					85.02	4.022
					85.08	4.02153
					85.14	4.02106
					85.2	4.02059
					85.26	4.02012
					85.32	4.01966
					85.38	4.01919
					85.44	4.01873
					85.5	4.01827
					85.56	4.01781
					85.62	4.01735
					85.68	4.01689
					85.74	4.01643
					85.8	4.01598
					85.86	4.01553
					85.92	4.01508
					85.98	4.01463
					86.04	4.01418
					86.1	4.01373
					86.16	4.01329
					86.22	4.01285
					86.28	4.0124
					86.34	4.01196
					86.4	4.01152
					86.46	4.01109
					86.52	4.01065
					86.58	4.01022
					86.64	4.00979
					86.7	4.00936
					86.76	4.00893
					86.82	4.0085
					86.88	4.00807
					86.94	4.00765
					87	4.00722
					87.06	4.0068
					87.12	4.00638
					87.18	4.00596
					87.24	4.00555
					87.3	4.00513
					87.36	4.00472
					87.42	4.00431
					87.48	4.0039
					87.54	4.00349
					87.6	4.00308
					87.66	4.00267
					87.72	4.00227
					87.78	4.00187
					87.84	4.00146
					87.9	4.00106
					87.96	4.00067
					88.02	4.00027
					88.08	3.99987
					88.14	3.99948
					88.2	3.99909
					88.26	3.9987
					88.32	3.99831
					88.38	3.99792
					88.44	3.99754
					88.5	3.99715
					88.56	3.99677
					88.62	3.99639
					88.68	3.99601
					88.74	3.99563
					88.8	3.99525
					88.86	3.99488
					88.92	3.9945
					88.98	3.99413
					89.04	3.99376
					89.1	3.99339
					89.16	3.99303
					89.22	3.99266
					89.28	3.9923
					89.34	3.99193
					89.4	3.99157
					89.46	3.99121
					89.52	3.99086
					89.58	3.9905
					89.64	3.99014
					89.7	3.98979
					89.76	3.98944
					89.82	3.98909
					89.88	3.98874
					89.94	3.98839
					90	3.98805
					90.06	3.9877
					90.12	3.98736
					90.18	3.98702
					90.24	3.98668
					90.3	3.98634
					90.36	3.98601
					90.42	3.98567
					90.48	3.98534
					90.54	3.98501
					90.6	3.98468
					90.66	3.98435
					90.72	3.98402
					90.78	3.9837
					90.84	3.98337
					90.9	3.98305
					90.96	3.98273
					91.02	3.98241
					91.08	3.98209
					91.14	3.98178
					91.2	3.98146
					91.26	3.98115
					91.32	3.98084
					91.38	3.98053
					91.44	3.98022
					91.5	3.97991
					91.56	3.97961
					91.62	3.9793
					91.68	3.979
					91.74	3.9787
					91.8	3.9784
					91.86	3.9781
					91.92	3.97781
					91.98	3.97751
					92.04	3.97722
					92.1	3.97693
					92.16	3.97664
					92.22	3.97635
					92.28	3.97607
					92.34	3.97578
					92.4	3.9755
					92.46	3.97522
					92.52	3.97493
					92.58	3.97466
					92.64	3.97438
					92.7	3.9741
					92.76	3.97383
					92.82	3.97356
					92.88	3.97328
					92.94	3.97301
					93	3.97275
					93.06	3.97248
					93.12	3.97222
					93.18	3.97195
					93.24	3.97169
					93.3	3.97143
					93.36	3.97117
					93.42	3.97091
					93.48	3.97066
					93.54	3.9704
					93.6	3.97015
					93.66	3.9699
					93.72	3.96965
					93.78	3.9694
					93.84	3.96916
					93.9	3.96891
					93.96	3.96867
					94.02	3.96843
					94.08	3.96819
					94.14	3.96795
					94.2	3.96771
					94.26	3.96747
					94.32	3.96724
					94.38	3.96701
					94.44	3.96678
					94.5	3.96655
					94.56	3.96632
					94.62	3.96609
					94.68	3.96587
					94.74	3.96564
					94.8	3.96542
					94.86	3.9652
					94.92	3.96498
					94.98	3.96477
					95.04	3.96455
					95.1	3.96434
					95.16	3.96412
					95.22	3.96391
					95.28	3.9637
					95.34	3.96349
					95.4	3.96329
					95.46	3.96308
					95.52	3.96288
					95.58	3.96268
					95.64	3.96248
					95.7	3.96228
					95.76	3.96208
					95.82	3.96189
					95.88	3.96169
					95.94	3.9615
					96	3.96131
					96.06	3.96112
					96.12	3.96093
					96.18	3.96074
					96.24	3.96056
					96.3	3.96037
					96.36	3.96019
					96.42	3.96001
					96.48	3.95983
					96.54	3.95966
					96.6	3.95948
					96.66	3.95931
					96.72	3.95913
					96.78	3.95896
					96.84	3.95879
					96.9	3.95862
					96.96	3.95846
					97.02	3.95829
					97.08	3.95813
					97.14	3.95797
					97.2	3.95781
					97.26	3.95765
					97.32	3.95749
					97.38	3.95733
					97.44	3.95718
					97.5	3.95703
					97.56	3.95687
					97.62	3.95672
					97.68	3.95658
					97.74	3.95643
					97.8	3.95628
					97.86	3.95614
					97.92	3.956
					97.98	3.95586
					98.04	3.95572
					98.1	3.95558
					98.16	3.95544
					98.22	3.95531
					98.28	3.95517
					98.34	3.95504
					98.4	3.95491
					98.46	3.95478
					98.52	3.95466
					98.58	3.95453
					98.64	3.95441
					98.7	3.95428
					98.76	3.95416
					98.82	3.95404
					98.88	3.95393
					98.94	3.95381
					99	3.95369
					99.06	3.95358
					99.12	3.95347
					99.18	3.95336
					99.24	3.95325
					99.3	3.95314
					99.36	3.95303
					99.42	3.95293
					99.48	3.95283
					99.54	3.95272
					99.6	3.95262
					99.66	3.95253
					99.72	3.95243
					99.78	3.95233
					99.84	3.95224
					99.9	3.95215
					99.96	3.95206
					100.02	3.95197
					100.08	3.95188
					100.14	3.95179
					100.2	3.95171
					100.26	3.95162
					100.32	3.95154
					100.38	3.95146
					100.44	3.95138
					100.5	3.9513
					100.56	3.95123
					100.62	3.95115
					100.68	3.95108
					100.74	3.95101
					100.8	3.95094
					100.86	3.95087
					100.92	3.9508
					100.98	3.95074
					101.04	3.95067
					101.1	3.95061
					101.16	3.95055
					101.22	3.95049
					101.28	3.95043
					101.34	3.95037
					101.4	3.95032
					101.46	3.95026
					101.52	3.95021
					101.58	3.95016
					101.64	3.95011
					101.7	3.95006
					101.76	3.95002
					101.82	3.94997
					101.88	3.94993
					101.94	3.94988
					102	3.94984
					102.06	3.94981
					102.12	3.94977
					102.18	3.94973
					102.24	3.9497
					102.3	3.94966
					102.36	3.94963
					102.42	3.9496
					102.48	3.94957
					102.54	3.94955
					102.6	3.94952
					102.66	3.94949
					102.72	3.94947
					102.78	3.94945
					102.84	3.94943
					102.9	3.94941
					102.96	3.94939
					103.02	3.94938
					103.08	3.94937
					103.14	3.94935
					103.2	3.94934
					103.26	3.94933
					103.32	3.94932
					103.38	3.94932
					103.44	3.94931
					103.5	3.94931
					103.56	3.9493
					103.62	3.9493
					103.68	3.9493
					103.74	3.94931
					103.8	3.94931
					103.86	3.94931
					103.92	3.94932
					103.98	3.94933
					104.04	3.94934
					104.1	3.94935
					104.16	3.94936
					104.22	3.94937
					104.28	3.94939
					104.34	3.9494
					104.4	3.94942
					104.46	3.94944
					104.52	3.94946
					104.58	3.94948
					104.64	3.94951
					104.7	3.94953
					104.76	3.94956
					104.82	3.94959
					104.88	3.94961
					104.94	3.94965
					105	3.94968
					105.06	3.94971
					105.12	3.94975
					105.18	3.94978
					105.24	3.94982
					105.3	3.94986
					105.36	3.9499
					105.42	3.94994
					105.48	3.94999
					105.54	3.95003
					105.6	3.95008
					105.66	3.95012
					105.72	3.95017
					105.78	3.95022
					105.84	3.95028
					105.9	3.95033
					105.96	3.95039
					106.02	3.95044
					106.08	3.9505
					106.14	3.95056
					106.2	3.95062
					106.26	3.95068
					106.32	3.95074
					106.38	3.95081
					106.44	3.95088
					106.5	3.95094
					106.56	3.95101
					106.62	3.95108
					106.68	3.95115
					106.74	3.95123
					106.8	3.9513
					106.86	3.95138
					106.92	3.95146
					106.98	3.95153
					107.04	3.95161
					107.1	3.9517
					107.16	3.95178
					107.22	3.95186
					107.28	3.95195
					107.34	3.95204
					107.4	3.95212
					107.46	3.95221
					107.52	3.95231
					107.58	3.9524
					107.64	3.95249
					107.7	3.95259
					107.76	3.95269
					107.82	3.95278
					107.88	3.95288
					107.94	3.95298
					108	3.95309
					108.06	3.95319
					108.12	3.9533
					108.18	3.9534
					108.24	3.95351
					108.3	3.95362
					108.36	3.95373
					108.42	3.95384
					108.48	3.95396
					108.54	3.95407
					108.6	3.95419
					108.66	3.9543
					108.72	3.95442
					108.78	3.95454
					108.84	3.95467
					108.9	3.95479
					108.96	3.95491
					109.02	3.95504
					109.08	3.95517
					109.14	3.95529
					109.2	3.95542
					109.26	3.95556
					109.32	3.95569
					109.38	3.95582
					109.44	3.95596
					109.5	3.95609
					109.56	3.95623
					109.62	3.95637
					109.68	3.95651
					109.74	3.95665
					109.8	3.9568
					109.86	3.95694
					109.92	3.95709
					109.98	3.95724
					110.04	3.95738
					110.1	3.95753
					110.16	3.95769
					110.22	3.95784
					110.28	3.95799
					110.34	3.95815
					110.4	3.95831
					110.46	3.95846
					110.52	3.95862
					110.58	3.95878
					110.64	3.95895
					110.7	3.95911
					110.76	3.95927
					110.82	3.95944
					110.88	3.95961
					110.94	3.95978
					111	3.95995
					111.06	3.96012
					111.12	3.96029
					111.18	3.96046
					111.24	3.96064
					111.3	3.96082
					111.36	3.96099
					111.42	3.96117
					111.48	3.96135
					111.54	3.96154
					111.6	3.96172
					111.66	3.9619
					111.72	3.96209
					111.78	3.96228
					111.84	3.96247
					111.9	3.96265
					111.96	3.96285
					112.02	3.96304
					112.08	3.96323
					112.14	3.96343
					112.2	3.96362
					112.26	3.96382
					112.32	3.96402
					112.38	3.96422
					112.44	3.96442
					112.5	3.96462
					112.56	3.96483
					112.62	3.96503
					112.68	3.96524
					112.74	3.96545
					112.8	3.96566
					112.86	3.96587
					112.92	3.96608
					112.98	3.96629
					113.04	3.96651
					113.1	3.96672
					113.16	3.96694
					113.22	3.96716
					113.28	3.96738
					113.34	3.9676
					113.4	3.96782
					113.46	3.96804
					113.52	3.96827
					113.58	3.96849
					113.64	3.96872
					113.7	3.96895
					113.76	3.96918
					113.82	3.96941
					113.88	3.96964
					113.94	3.96987
					114	3.97011
					114.06	3.97034
					114.12	3.97058
					114.18	3.97082
					114.24	3.97106
					114.3	3.9713
					114.36	3.97154
					114.42	3.97178
					114.48	3.97203
					114.54	3.97227
					114.6	3.97252
					114.66	3.97277
					114.72	3.97302
					114.78	3.97327
					114.84	3.97352
					114.9	3.97378
					114.96	3.97403
					115.02	3.97429
					115.08	3.97454
					115.14	3.9748
					115.2	3.97506
					115.26	3.97532
					115.32	3.97558
					115.38	3.97585
					115.44	3.97611
					115.5	3.97638
					115.56	3.97664
					115.62	3.97691
					115.68	3.97718
					115.74	3.97745
					115.8	3.97772
					115.86	3.97799
					115.92	3.97827
					115.98	3.97854
					116.04	3.97882
					116.1	3.9791
					116.16	3.97938
					116.22	3.97966
					116.28	3.97994
					116.34	3.98022
					116.4	3.9805
					116.46	3.98079
					116.52	3.98108
					116.58	3.98136
					116.64	3.98165
					116.7	3.98194
					116.76	3.98223
					116.82	3.98252
					116.88	3.98282
					116.94	3.98311
					117	3.98341
					117.06	3.9837
					117.12	3.984
					117.18	3.9843
					117.24	3.9846
					117.3	3.9849
					117.36	3.98521
					117.42	3.98551
					117.48	3.98581
					117.54	3.98612
					117.6	3.98643
					117.66	3.98674
					117.72	3.98705
					117.78	3.98736
					117.84	3.98767
					117.9	3.98798
					117.96	3.9883
					118.02	3.98861
					118.08	3.98893
					118.14	3.98925
					118.2	3.98957
					118.26	3.98989
					118.32	3.99021
					118.38	3.99053
					118.44	3.99085
					118.5	3.99118
					118.56	3.9915
					118.62	3.99183
					118.68	3.99216
					118.74	3.99249
					118.8	3.99282
					118.86	3.99315
					118.92	3.99348
					118.98	3.99382
					119.04	3.99415
					119.1	3.99449
					119.16	3.99483
					119.22	3.99516
					119.28	3.9955
					119.34	3.99584
					119.4	3.99619
					119.46	3.99653
					119.52	3.99687
					119.58	3.99722
					119.64	3.99756
					119.7	3.99791
					119.76	3.99826
[truncated: 5,504 more rows]

## Sheet: Figure 3b
Figure 3b
	Time	width-dominant beta	length-dominant beta	actual beta
	1	0.0375599	0.0581004	0.041285
	2	0.0416053	0.0641152	0.0456667
	3	0.0406816	0.0625207	0.0450835
	4	0.042368	0.0650132	0.0472704
	5	0.0421815	0.0643068	0.0479218
	6	0.0421634	0.0642369	0.0484816
	7	0.0424911	0.0645583	0.0496639
	8	0.0419489	0.0635172	0.0495561
	9	0.0429858	0.065022	0.0513028
	10	0.0430486	0.0649638	0.0517496
	11	0.0425674	0.0642424	0.0513934
	12	0.0429793	0.0647485	0.0521646
	13	0.0422641	0.0635353	0.0515825
	14	0.0424843	0.0638672	0.0523767
	15	0.0428649	0.0644417	0.0533717
	16	0.0427383	0.0641397	0.0535091
	17	0.0425308	0.063943	0.0536776
	18	0.0432983	0.0649303	0.054973
	19	0.043212	0.0649096	0.0551181
	20	0.0436085	0.0654549	0.0560008
	21	0.0434207	0.0651551	0.056106
	22	0.0434115	0.0652151	0.0564481
	23	0.0436568	0.0656394	0.0571616
	24	0.0448292	0.0674417	0.0589428
	25	0.0447347	0.0673685	0.0590882
	26	0.0447391	0.0674075	0.0592841
	27	0.0450753	0.0680637	0.0600839
	28	0.0456315	0.0689457	0.0610647
	29	0.0455735	0.0689134	0.0612495
	30	0.0460866	0.0698505	0.0622628
	31	0.046457	0.0704851	0.0630934
	32	0.0464384	0.0706615	0.063421
	33	0.0468944	0.0715043	0.0644802
	34	0.0471709	0.0719969	0.065159
	35	0.0475872	0.0728938	0.0661919
	36	0.0476605	0.0731127	0.0667487
	37	0.04763	0.0732726	0.0672246
	38	0.0483903	0.0746241	0.0685993
	39	0.0492026	0.0761342	0.0701875
	40	0.0496465	0.077045	0.0713134
	41	0.0505997	0.0787643	0.0730667
	42	0.0509495	0.0795591	0.0741198
	43	0.0510247	0.0799717	0.0750252
	44	0.0512318	0.0805618	0.0759015
	45	0.0519137	0.0818479	0.0774419
	46	0.0516305	0.0816062	0.0777888
	47	0.0513566	0.081473	0.0780758
	48	0.0523257	0.0834544	0.0804106
	49	0.0526117	0.084136	0.0814865
	50	0.0526308	0.0845702	0.082254
	51	0.0527947	0.0852436	0.0835722
	52	0.0529492	0.0858312	0.0844303
	53	0.052502	0.0854712	0.084551
	54	0.0527978	0.0864028	0.0860508
	55	0.0527094	0.0866509	0.0866132
	56	0.0526336	0.0869046	0.0872227
	57	0.0533256	0.0883172	0.0885775
	58	0.0526404	0.0878189	0.0879723
	59	0.0510063	0.0853182	0.0859149

## Sheet: Figure 3c
Figure 3c
	Time	Cell width	std(Cell width)
	0	0.950556	0.0524807
	15	0.995969	0.0593245
	30	1.01694	0.0631639
	45	1.00864	0.0582649
	60	0.99554	0.065894
	75	0.980265	0.0539117
	90	0.956591	0.0522305
	105	0.945175	0.0528153
	120	0.942628	0.0518313
	135	0.91921	0.0515257
	150	0.918975	0.0466493
	165	0.911615	0.0464603
	180	0.910115	0.0440531
	195	0.908994	0.043101
	210	0.905402	0.0565802
	225	0.899833	0.0477893
	240	0.905243	0.0479983
	255	0.901824	0.0442965
	270	0.900598	0.0557874
	285	0.910879	0.0415066
	300	0.898237	0.0388411
	315	0.909651	0.0435888
	330	0.906677	0.0413159
	345	0.912543	0.042835
	360	0.919484	0.0468401

[truncated: 75 more sheets: Figure 3d, Figure 3e, Figure 3f, Figure 3g, Figure 3h, Figure 3i, Figure 4a, Figure 4b, Figure 4c, Figure 4d, Figure 5a, Figure 5b, Figure 5c, Figure 5d, Figure 5e, Figure 5f, Figure 6a, Figure 6b, Figure 6c, Figure 6d …]
